# Supplementary material for: Multi-scale analysis of schizophrenia risk genes, brain structure, and clinical symptoms reveals integrative clues for subtyping schizophrenia patients
Source: J Mol Cell Biol. 2018 Dec 3;11(8):678–87. doi: 10.1093/jmcb/mjy071 (PMC6788727; doi:10.1093/jmcb/mjy071)
Supplement: mjy071_Supp [file mjy071_supp.zip]

Archive with 1 entries (1 files):
- mjy071_Table_S7_All_Candidate_SNPs_mjy071.csv
