# Supplementary material for: Multi-scale analysis of schizophrenia risk genes, brain structure, and clinical symptoms reveals integrative clues for subtyping schizophrenia patients
Source: J Mol Cell Biol. 2018 Dec 3;11(8):678–87. doi: 10.1093/jmcb/mjy071 (PMC6788727; doi:10.1093/jmcb/mjy071)
Supplement: mjy071_Supp [file mjy071_supp.zip › mjy071_Table_S7_All_Candidate_SNPs_mjy071.csv]

GENE	SNP ID	p-value	Tal-x	Tal-y	Tal-z	MAF
PDE4D	rs10059334	2.56E-09	-34.5	27	-25.5	0.062068966
INPP4B	rs2645810	3.32E-09	-46.5	13.5	43.5	0.079310345
INPP4B	rs2645810	4.59E-09	-45	13.5	43.5	0.079310345
INPP4B	rs2645810	4.98E-09	-46.5	13.5	45	0.079310345
INPP4B	rs2645810	5.48E-09	-46.5	13.5	42	0.079310345
EIF2B5	rs3792299	6.22E-09	10.5	-4.5	55.5	0.136363636
INPP4B	rs2645810	6.30E-09	-45	13.5	45	0.079310345
INPP4B	rs2645810	6.96E-09	-46.5	12	42	0.079310345
INPP4B	rs2645810	7.03E-09	-45	12	43.5	0.079310345
EIF2B5	rs3792299	7.42E-09	10.5	-3	55.5	0.136363636
INPP4B	rs2645810	7.55E-09	-45	12	42	0.079310345
INPP4B	rs2645810	7.57E-09	-46.5	12	43.5	0.079310345
INPP4B	rs2645810	8.05E-09	-46.5	15	45	0.079310345
PPP1R1B	rs907094	8.25E-09	-9	-42	52.5	0.420689655
PPP1R1B	rs3764352	8.25E-09	-9	-42	52.5	0.420689655
PDE4D	rs10059334	8.33E-09	-34.5	25.5	-25.5	0.062068966
INPP4B	rs2645810	8.82E-09	-48	13.5	43.5	0.079310345
PPP1R1B	rs907094	8.87E-09	-9	-40.5	51	0.420689655
PPP1R1B	rs3764352	8.87E-09	-9	-40.5	51	0.420689655
INPP4B	rs2645810	9.21E-09	-45	13.5	42	0.079310345
INPP4B	rs2645810	9.24E-09	-46.5	15	43.5	0.079310345
INPP4B	rs2645810	9.42E-09	-46.5	13.5	46.5	0.079310345
PDE4D	rs10059334	9.47E-09	-33	27	-25.5	0.062068966
PPP1R1B	rs907094	1.02E-08	-9	-42	51	0.420689655
PPP1R1B	rs3764352	1.02E-08	-9	-42	51	0.420689655
PPP1R1B	rs907094	1.04E-08	-7.5	-42	52.5	0.420689655
PPP1R1B	rs3764352	1.04E-08	-7.5	-42	52.5	0.420689655
PPP1R1B	rs907094	1.06E-08	-9	-40.5	52.5	0.420689655
PPP1R1B	rs3764352	1.06E-08	-9	-40.5	52.5	0.420689655
PDE4D	rs10059334	1.14E-08	-33	28.5	-25.5	0.062068966
EIF2B5	rs3792299	1.15E-08	9	-4.5	55.5	0.136363636
PPP1R1B	rs907094	1.16E-08	-9	-43.5	52.5	0.420689655
PPP1R1B	rs3764352	1.16E-08	-9	-43.5	52.5	0.420689655
INPP4B	rs2645810	1.17E-08	-46.5	15	46.5	0.079310345
PPP1R1B	rs907094	1.17E-08	-9	-43.5	54	0.420689655
PPP1R1B	rs3764352	1.17E-08	-9	-43.5	54	0.420689655
INPP4B	rs2645810	1.19E-08	-48	13.5	45	0.079310345
PPP1R1B	rs907094	1.20E-08	-9	-40.5	49.5	0.420689655
PPP1R1B	rs3764352	1.20E-08	-9	-40.5	49.5	0.420689655
PPP1R1B	rs907094	1.21E-08	-7.5	-42	54	0.420689655
PPP1R1B	rs3764352	1.21E-08	-7.5	-42	54	0.420689655
PPP1R1B	rs907094	1.23E-08	-7.5	-40.5	52.5	0.420689655
PPP1R1B	rs3764352	1.23E-08	-7.5	-40.5	52.5	0.420689655
INPP4B	rs2645810	1.24E-08	-45	15	45	0.079310345
ERBB4	rs2102996	1.25E-08	43.5	-16.5	18	0.289655172
ERBB4	rs2102996	1.25E-08	42	-15	16.5	0.289655172
EIF2B5	rs3792299	1.26E-08	9	-3	55.5	0.136363636
INPP4B	rs2645810	1.28E-08	-45	13.5	46.5	0.079310345
ERBB4	rs2102996	1.31E-08	43.5	-15	18	0.289655172
PPP1R1B	rs907094	1.32E-08	-7.5	-43.5	54	0.420689655
PPP1R1B	rs3764352	1.32E-08	-7.5	-43.5	54	0.420689655
PDE4D	rs10059334	1.33E-08	-36	27	-25.5	0.062068966
PPP1R1B	rs907094	1.33E-08	-9	-42	54	0.420689655
PPP1R1B	rs3764352	1.33E-08	-9	-42	54	0.420689655
PPP1R1B	rs907094	1.35E-08	-7.5	-40.5	51	0.420689655
PPP1R1B	rs3764352	1.35E-08	-7.5	-40.5	51	0.420689655
ERBB4	rs2102996	1.38E-08	42	-15	18	0.289655172
INPP4B	rs2645810	1.39E-08	-45	12	45	0.079310345
ERBB4	rs2102996	1.41E-08	42	-15	15	0.289655172
ERBB4	rs2102996	1.41E-08	42	-16.5	18	0.289655172
ERBB4	rs2102996	1.42E-08	43.5	-15	16.5	0.289655172
CACNA1A	rs4926249	1.42E-08	37.5	-31.5	13.5	0.409722222
INPP4B	rs2645810	1.43E-08	-45	15	43.5	0.079310345
ERBB4	rs2102996	1.44E-08	43.5	-16.5	19.5	0.289655172
INPP4B	rs2645810	1.46E-08	-46.5	12	45	0.079310345
INPP4B	rs2645810	1.49E-08	-48	13.5	42	0.079310345
ERBB4	rs2102996	1.51E-08	43.5	-15	19.5	0.289655172
ERBB4	rs2102996	1.52E-08	42	-16.5	16.5	0.289655172
CACNA1A	rs4926249	1.53E-08	37.5	-31.5	15	0.409722222
PDE4D	rs7714765	1.54E-08	-34.5	27	-25.5	0.062068966
PPP1R1B	rs907094	1.58E-08	-9	-39	49.5	0.420689655
PPP1R1B	rs3764352	1.58E-08	-9	-39	49.5	0.420689655
INPP4B	rs2645810	1.59E-08	-46.5	13.5	48	0.079310345
CACNA1A	rs4926249	1.60E-08	39	-30	13.5	0.409722222
CACNA1A	rs4926249	1.60E-08	39	-30	15	0.409722222
PPP1R1B	rs907094	1.60E-08	-9	-45	54	0.420689655
PPP1R1B	rs3764352	1.60E-08	-9	-45	54	0.420689655
ERBB4	rs2102996	1.60E-08	43.5	-16.5	16.5	0.289655172
PPP1R1B	rs907094	1.62E-08	-9	-39	51	0.420689655
PPP1R1B	rs3764352	1.62E-08	-9	-39	51	0.420689655
CACNA1A	rs4926249	1.62E-08	39	-31.5	13.5	0.409722222
NOS1AP	rs6671271	1.63E-08	-24	-60	69	0.291666667
ANK3	rs10994198	1.65E-08	-10.5	-73.5	40.5	0.179310345
CACNA1A	rs4926249	1.66E-08	39	-30	16.5	0.409722222
ERBB4	rs2102996	1.66E-08	42	-16.5	19.5	0.289655172
EIF2B5	rs3792299	1.70E-08	10.5	-3	57	0.136363636
CACNA1A	rs4926249	1.70E-08	37.5	-31.5	16.5	0.409722222
CACNA1A	rs4926249	1.71E-08	39	-31.5	15	0.409722222
CACNA1A	rs4926249	1.73E-08	39	-30	18	0.409722222
CACNA1A	rs4926249	1.74E-08	39	-30	12	0.409722222
NOS1AP	rs6671271	1.75E-08	-25.5	-60	69	0.291666667
NRXN1	rs13008919	1.76E-08	-33	13.5	40.5	0.372413793
ERBB4	rs2102996	1.77E-08	42	-15	19.5	0.289655172
NRXN1	rs13008919	1.77E-08	-34.5	13.5	40.5	0.372413793
INPP4B	rs2645810	1.78E-08	-48	15	45	0.079310345
CACNA1A	rs4926249	1.80E-08	37.5	-30	15	0.409722222
INPP4B	rs2645810	1.80E-08	-46.5	15	48	0.079310345
CACNA1A	rs4926249	1.81E-08	37.5	-30	13.5	0.409722222
CACNA1A	rs4926249	1.82E-08	39	-31.5	16.5	0.409722222
CACNA1A	rs4926249	1.84E-08	39	-30	19.5	0.409722222
PPP1R1B	rs907094	1.85E-08	-9	-42	49.5	0.420689655
PPP1R1B	rs3764352	1.85E-08	-9	-42	49.5	0.420689655
CACNA1A	rs4926249	1.86E-08	37.5	-31.5	18	0.409722222
CACNA1A	rs4926249	1.87E-08	36	-31.5	15	0.409722222
NOS1AP	rs6671271	1.90E-08	-22.5	-60	69	0.291666667
INPP4B	rs2645810	1.90E-08	-45	15	46.5	0.079310345
INPP4B	rs2645810	1.92E-08	-48	13.5	46.5	0.079310345
CACNA1A	rs4926249	1.92E-08	37.5	-30	16.5	0.409722222
ZBTB20	rs4682165	1.92E-08	30	-84	-15	0.204861111
CACNA1A	rs4926249	1.92E-08	39	-31.5	18	0.409722222
ERBB4	rs2102996	1.94E-08	43.5	-15	15	0.289655172
PDE4D	rs7714765	1.95E-08	-18	64.5	24	0.062068966
CACNA1A	rs4926249	1.99E-08	40.5	-30	18	0.409722222
ERBB4	rs2102996	2.01E-08	42	-16.5	15	0.289655172
PPP1R1B	rs907094	2.01E-08	-10.5	-40.5	51	0.420689655
PPP1R1B	rs3764352	2.01E-08	-10.5	-40.5	51	0.420689655
PPP1R1B	rs907094	2.01E-08	-7.5	-42	51	0.420689655
PPP1R1B	rs3764352	2.01E-08	-7.5	-42	51	0.420689655
CACNA1A	rs4926249	2.01E-08	40.5	-30	16.5	0.409722222
CACNA1A	rs4926249	2.02E-08	40.5	-30	15	0.409722222
CACNA1A	rs4926249	2.03E-08	37.5	-31.5	19.5	0.409722222
CACNA1A	rs4926249	2.03E-08	40.5	-30	13.5	0.409722222
ERBB4	rs2102996	2.04E-08	42	-13.5	16.5	0.289655172
ERBB4	rs2102996	2.05E-08	42	-13.5	15	0.289655172
CACNA1A	rs4926249	2.05E-08	37.5	-30	12	0.409722222
PDE4D	rs10059334	2.05E-08	-36	25.5	-24	0.062068966
CACNA1A	rs4926249	2.07E-08	40.5	-30	19.5	0.409722222
CACNA1A	rs4926249	2.07E-08	39	-31.5	19.5	0.409722222
ERBB4	rs2102996	2.08E-08	45	-16.5	18	0.289655172
CACNA1A	rs4926249	2.09E-08	37.5	-30	18	0.409722222
CACNA1A	rs4926249	2.10E-08	39	-30	21	0.409722222
CACNA1A	rs4926249	2.10E-08	36	-31.5	16.5	0.409722222
INPP4B	rs2645810	2.12E-08	-46.5	12	40.5	0.079310345
PPP1R1B	rs907094	2.14E-08	-9	-43.5	51	0.420689655
PPP1R1B	rs3764352	2.14E-08	-9	-43.5	51	0.420689655
ERBB4	rs2102996	2.17E-08	43.5	-15	21	0.289655172
PPP1R1B	rs907094	2.19E-08	-7.5	-43.5	52.5	0.420689655
PPP1R1B	rs3764352	2.19E-08	-7.5	-43.5	52.5	0.420689655
CACNA1A	rs4926249	2.19E-08	40.5	-30	12	0.409722222
ERBB4	rs2102996	2.20E-08	40.5	-15	15	0.289655172
PPP1R1B	rs907094	2.21E-08	-10.5	-40.5	49.5	0.420689655
PPP1R1B	rs3764352	2.21E-08	-10.5	-40.5	49.5	0.420689655
ERBB4	rs2102996	2.21E-08	45	-15	19.5	0.289655172
ERBB4	rs2102996	2.21E-08	42	-15	13.5	0.289655172
ERBB4	rs2102996	2.22E-08	45	-15	18	0.289655172
PDE4D	rs10059334	2.25E-08	-33	25.5	-25.5	0.062068966
PPP1R1B	rs907094	2.25E-08	-9	-40.5	48	0.420689655
PPP1R1B	rs3764352	2.25E-08	-9	-40.5	48	0.420689655
ERBB4	rs2102996	2.25E-08	40.5	-15	16.5	0.289655172
INPP4B	rs2645810	2.26E-08	-48	12	43.5	0.079310345
CACNA1A	rs4926249	2.27E-08	37.5	-33	16.5	0.409722222
INPP4B	rs2645810	2.27E-08	-48	15	43.5	0.079310345
CACNA1A	rs4926249	2.29E-08	37.5	-31.5	21	0.409722222
NRXN1	rs13008919	2.29E-08	-34.5	15	40.5	0.372413793
CACNA1A	rs4926249	2.30E-08	37.5	-30	19.5	0.409722222
PPP1R1B	rs907094	2.31E-08	-10.5	-42	51	0.420689655
PPP1R1B	rs3764352	2.31E-08	-10.5	-42	51	0.420689655
NRXN1	rs13008919	2.31E-08	-33	15	40.5	0.372413793
ERBB4	rs2102996	2.32E-08	43.5	-13.5	16.5	0.289655172
PPP1R1B	rs907094	2.33E-08	-7.5	-39	51	0.420689655
PPP1R1B	rs3764352	2.33E-08	-7.5	-39	51	0.420689655
INPP4B	rs2645813	2.33E-08	-46.5	13.5	43.5	0.076388889
NRXN1	rs13008919	2.34E-08	-33	15	39	0.372413793
INPP4B	rs2645810	2.34E-08	-48	15	46.5	0.079310345
PPP1R1B	rs907094	2.35E-08	-9	-39	48	0.420689655
PPP1R1B	rs3764352	2.35E-08	-9	-39	48	0.420689655
CACNA1A	rs4926249	2.35E-08	40.5	-28.5	15	0.409722222
PPP1R1B	rs907094	2.35E-08	-10.5	-42	52.5	0.420689655
PPP1R1B	rs3764352	2.35E-08	-10.5	-42	52.5	0.420689655
PPP1R1B	rs907094	2.35E-08	-7.5	-43.5	55.5	0.420689655
PPP1R1B	rs3764352	2.35E-08	-7.5	-43.5	55.5	0.420689655
INPP4B	rs2645810	2.36E-08	-48	12	42	0.079310345
CACNA1A	rs4926249	2.36E-08	40.5	-28.5	18	0.409722222
CACNA1A	rs4926249	2.36E-08	40.5	-28.5	16.5	0.409722222
CACNA1A	rs4926249	2.38E-08	40.5	-28.5	19.5	0.409722222
CACNA1A	rs4926249	2.39E-08	40.5	-28.5	13.5	0.409722222
CACNA1A	rs4926249	2.42E-08	39	-28.5	15	0.409722222
NOS1AP	rs6671271	2.42E-08	-21	-61.5	69	0.291666667
PDE4D	rs7714765	2.43E-08	-16.5	64.5	24	0.062068966
ANK3	rs10994198	2.43E-08	-9	-73.5	40.5	0.179310345
EIF2B5	rs3792299	2.44E-08	9	-3	57	0.136363636
INPP4B	rs2645810	2.46E-08	-46.5	13.5	49.5	0.079310345
CACNA1A	rs4926249	2.46E-08	39	-31.5	21	0.409722222
NRXN1	rs13008919	2.47E-08	-34.5	15	39	0.372413793
NOS1AP	rs6671271	2.47E-08	-22.5	-61.5	69	0.291666667
ERBB4	rs2102996	2.49E-08	43.5	-13.5	15	0.289655172
INPP4B	rs2645810	2.49E-08	-43.5	12	43.5	0.079310345
CACNA1A	rs4926249	2.50E-08	39	-28.5	16.5	0.409722222
CACNA1A	rs4926249	2.50E-08	39	-28.5	13.5	0.409722222
INPP4B	rs2645810	2.51E-08	-45	13.5	48	0.079310345
CACNA1A	rs4926249	2.51E-08	40.5	-30	21	0.409722222
ERBB4	rs2102996	2.52E-08	42	-13.5	18	0.289655172
CACNA1A	rs4926249	2.54E-08	37.5	-33	18	0.409722222
NRXN1	rs13008919	2.54E-08	-36	13.5	40.5	0.372413793
PPP1R1B	rs907094	2.56E-08	-9	-45	55.5	0.420689655
PPP1R1B	rs3764352	2.56E-08	-9	-45	55.5	0.420689655
ANK3	rs10994198	2.57E-08	-12	-73.5	40.5	0.179310345
ERBB4	rs2102996	2.57E-08	45	-16.5	19.5	0.289655172
CACNA1A	rs4926249	2.58E-08	40.5	-28.5	21	0.409722222
CACNA1A	rs4926249	2.59E-08	40.5	-31.5	13.5	0.409722222
CACNA1A	rs4926249	2.59E-08	37.5	-30	21	0.409722222
CACNA1A	rs4926249	2.59E-08	39	-33	15	0.409722222
ERBB4	rs2102996	2.59E-08	42	-15	21	0.289655172
PPP1R1B	rs907094	2.60E-08	-10.5	-40.5	52.5	0.420689655
PPP1R1B	rs3764352	2.60E-08	-10.5	-40.5	52.5	0.420689655
PPP1R1B	rs907094	2.60E-08	-9	-45	52.5	0.420689655
PPP1R1B	rs3764352	2.60E-08	-9	-45	52.5	0.420689655
ERBB4	rs2102996	2.61E-08	42	-16.5	21	0.289655172
ANK3	rs10994198	2.61E-08	-12	-72	40.5	0.179310345
PPP1R1B	rs907094	2.64E-08	-9	-40.5	54	0.420689655
PPP1R1B	rs3764352	2.64E-08	-9	-40.5	54	0.420689655
CACNA1A	rs4926249	2.65E-08	40.5	-31.5	12	0.409722222
CACNA1A	rs4926249	2.66E-08	39	-28.5	18	0.409722222
CACNA1A	rs4926248	2.67E-08	45	-25.5	22.5	0.409722222
PDE4D	rs7714765	2.68E-08	-16.5	64.5	25.5	0.062068966
NRXN1	rs13008919	2.68E-08	-33	13.5	39	0.372413793
ERBB4	rs2102996	2.68E-08	40.5	-15	18	0.289655172
CACNA1A	rs4926249	2.69E-08	40.5	-28.5	12	0.409722222
CACNA1A	rs4926249	2.70E-08	40.5	-31.5	15	0.409722222
ERBB4	rs2102996	2.71E-08	43.5	-16.5	21	0.289655172
ERBB4	rs2102996	2.72E-08	43.5	-16.5	15	0.289655172
ERBB4	rs2102996	2.74E-08	43.5	-13.5	18	0.289655172
INPP4B	rs2645810	2.75E-08	-46.5	12	46.5	0.079310345
PDE4D	rs10059334	2.76E-08	-33	25.5	-27	0.062068966
INPP4B	rs2645810	2.77E-08	-46.5	15	49.5	0.079310345
ERBB4	rs2102996	2.77E-08	40.5	-16.5	16.5	0.289655172
CACNA1A	rs4926249	2.77E-08	40.5	-31.5	16.5	0.409722222
CACNA1A	rs4926249	2.78E-08	42	-28.5	19.5	0.409722222
ZBTB20	rs4682165	2.78E-08	-54	-39	46.5	0.204861111
CACNA1A	rs4926249	2.79E-08	37.5	-33	19.5	0.409722222
CACNA1A	rs4926249	2.79E-08	39	-30	22.5	0.409722222
PDE4D	rs7714765	2.79E-08	-18	63	24	0.062068966
PPP1R1B	rs907094	2.79E-08	-7.5	-40.5	49.5	0.420689655
PPP1R1B	rs3764352	2.79E-08	-7.5	-40.5	49.5	0.420689655
INPP4B	rs2645810	2.80E-08	-48	13.5	48	0.079310345
INPP4B	rs2645810	2.80E-08	-43.5	13.5	43.5	0.079310345
CACNA1A	rs4926249	2.81E-08	36	-30	15	0.409722222
CACNA1A	rs4926249	2.81E-08	40.5	-31.5	18	0.409722222
PPP1R1B	rs907094	2.83E-08	-7.5	-39	49.5	0.420689655
PPP1R1B	rs3764352	2.83E-08	-7.5	-39	49.5	0.420689655
PDE4D	rs7714765	2.83E-08	-18	63	25.5	0.062068966
PPP1R1B	rs907094	2.85E-08	-10.5	-40.5	48	0.420689655
PPP1R1B	rs3764352	2.85E-08	-10.5	-40.5	48	0.420689655
PPP1R1B	rs907094	2.87E-08	-10.5	-39	49.5	0.420689655
PPP1R1B	rs3764352	2.87E-08	-10.5	-39	49.5	0.420689655
PPP1R1B	rs907094	2.87E-08	-9	-39	52.5	0.420689655
PPP1R1B	rs3764352	2.87E-08	-9	-39	52.5	0.420689655
CACNA1A	rs4926249	2.88E-08	39	-28.5	19.5	0.409722222
CACNA1A	rs4926248	2.88E-08	37.5	-31.5	13.5	0.409722222
CACNA1A	rs4926249	2.88E-08	39	-33	16.5	0.409722222
PPP1R1B	rs907094	2.89E-08	-9	-43.5	55.5	0.420689655
PPP1R1B	rs3764352	2.89E-08	-9	-43.5	55.5	0.420689655
ANK3	rs10994198	2.89E-08	-10.5	-73.5	39	0.179310345
CACNA1A	rs4926249	2.91E-08	40.5	-30	10.5	0.409722222
ZBTB20	rs4682165	2.91E-08	-54	-37.5	46.5	0.204861111
ERBB4	rs2102996	2.92E-08	40.5	-15	13.5	0.289655172
PPP1R1B	rs907094	2.92E-08	-7.5	-40.5	54	0.420689655
PPP1R1B	rs3764352	2.92E-08	-7.5	-40.5	54	0.420689655
PDE4D	rs7714765	2.92E-08	-34.5	25.5	-25.5	0.062068966
PPP1R1B	rs907094	2.93E-08	-10.5	-42	49.5	0.420689655
PPP1R1B	rs3764352	2.93E-08	-10.5	-42	49.5	0.420689655
PPP1R1B	rs907094	2.93E-08	-10.5	-43.5	52.5	0.420689655
PPP1R1B	rs3764352	2.93E-08	-10.5	-43.5	52.5	0.420689655
CACNA1A	rs4926249	2.93E-08	39	-28.5	12	0.409722222
ERBB4	rs2102996	2.94E-08	40.5	-16.5	15	0.289655172
INPP4B	rs2645810	2.94E-08	-45	12	40.5	0.079310345
CACNA1A	rs4926249	2.95E-08	36	-30	16.5	0.409722222
CACNA1A	rs4926249	2.96E-08	36	-30	13.5	0.409722222
CACNA1A	rs4926249	2.96E-08	42	-28.5	18	0.409722222
ERBB4	rs2102996	2.97E-08	40.5	-16.5	18	0.289655172
ERBB4	rs2102996	2.99E-08	42	-13.5	13.5	0.289655172
INPP4B	rs2645810	3.00E-08	-45	12	46.5	0.079310345
ERBB4	rs2102996	3.01E-08	45	-15	16.5	0.289655172
CACNA1A	rs4926248	3.01E-08	43.5	-25.5	22.5	0.409722222
ZBTB20	rs4682165	3.02E-08	31.5	-84	-15	0.204861111
ERBB4	rs2102996	3.03E-08	45	-16.5	16.5	0.289655172
PPP1R1B	rs907094	3.04E-08	-10.5	-39	51	0.420689655
PPP1R1B	rs3764352	3.04E-08	-10.5	-39	51	0.420689655
CACNA1A	rs4926249	3.04E-08	42	-28.5	21	0.409722222
NOS1AP	rs6671271	3.05E-08	-24	-58.5	70.5	0.291666667
INPP4B	rs336361	3.05E-08	40.5	-51	60	0.072413793
CACNA1A	rs4926249	3.06E-08	40.5	-31.5	19.5	0.409722222
CACNA1A	rs4926248	3.10E-08	37.5	-31.5	15	0.409722222
INPP4B	rs2645810	3.11E-08	-46.5	15	42	0.079310345
NRXN1	rs13008919	3.11E-08	-36	15	40.5	0.372413793
ERBB4	rs2102996	3.13E-08	45	-15	21	0.289655172
CACNA1A	rs4926249	3.13E-08	39	-33	18	0.409722222
CACNA1A	rs4926249	3.13E-08	37.5	-30	22.5	0.409722222
PDE4D	rs7714765	3.15E-08	-19.5	63	25.5	0.062068966
PPP1R1B	rs907094	3.16E-08	-7.5	-45	55.5	0.420689655
PPP1R1B	rs3764352	3.16E-08	-7.5	-45	55.5	0.420689655
ANK3	rs10994198	3.17E-08	-9	-73.5	39	0.179310345
NRXN1	rs13008919	3.19E-08	-34.5	13.5	39	0.372413793
CACNA1A	rs4926249	3.19E-08	37.5	-33	21	0.409722222
CACNA1A	rs4926249	3.20E-08	42	-28.5	16.5	0.409722222
CACNA1A	rs4926249	3.21E-08	39	-28.5	21	0.409722222
NOS1AP	rs6671271	3.21E-08	-25.5	-58.5	69	0.291666667
ERBB4	rs2102996	3.24E-08	43.5	-18	18	0.289655172
CACNA1A	rs4926249	3.24E-08	36	-30	18	0.409722222
INPP4B	rs2645810	3.25E-08	-48	15	48	0.079310345
CACNA1A	rs4926248	3.25E-08	36	-31.5	15	0.409722222
NOS1AP	rs6671271	3.27E-08	-21	-60	69	0.291666667
CACNA1A	rs4926249	3.27E-08	42	-28.5	15	0.409722222
CACNA1A	rs4926249	3.27E-08	42	-28.5	13.5	0.409722222
ERBB4	rs2102996	3.28E-08	42	-18	18	0.289655172
NOS1AP	rs6671271	3.30E-08	-24	-58.5	69	0.291666667
CACNA1A	rs4926249	3.33E-08	40.5	-28.5	22.5	0.409722222
INPP4B	rs2645810	3.34E-08	-43.5	13.5	45	0.079310345
CACNA1A	rs4926249	3.34E-08	42	-30	18	0.409722222
INPP4B	rs2645810	3.35E-08	-45	15	48	0.079310345
INPP4B	rs336361	3.35E-08	39	-52.5	60	0.072413793
ERBB4	rs2102996	3.38E-08	43.5	-18	16.5	0.289655172
MAGI2	rs1918935	3.38E-08	-36	-61.5	33	0.135416667
CACNA1A	rs4926248	3.39E-08	37.5	-31.5	16.5	0.409722222
PPP1R1B	rs907094	3.41E-08	-7.5	-45	54	0.420689655
PPP1R1B	rs3764352	3.41E-08	-7.5	-45	54	0.420689655
ERBB4	rs2102996	3.43E-08	42	-18	16.5	0.289655172
CACNA1A	rs4926248	3.43E-08	36	-31.5	16.5	0.409722222
CACNA1A	rs4926249	3.44E-08	42	-30	19.5	0.409722222
INPP4B	rs336361	3.46E-08	39	-51	58.5	0.072413793
INPP4B	rs2645810	3.46E-08	-46.5	13.5	40.5	0.079310345
INPP4B	rs2645813	3.46E-08	-45	13.5	43.5	0.076388889
CACNA1A	rs4926249	3.47E-08	39	-33	19.5	0.409722222
ZBTB20	rs9817665	3.49E-08	-54	-37.5	46.5	0.2
INPP4B	rs336361	3.49E-08	39	-51	60	0.072413793
ERBB4	rs2102996	3.50E-08	42	-13.5	19.5	0.289655172
INPP4B	rs2645810	3.50E-08	-48	12	45	0.079310345
ERBB4	rs2102996	3.51E-08	42	-16.5	13.5	0.289655172
MAGI2	rs1918935	3.51E-08	-37.5	-60	33	0.135416667
CACNA1A	rs4926248	3.51E-08	37.5	-30	18	0.409722222
INPP4B	rs2645813	3.51E-08	-46.5	13.5	42	0.076388889
CACNA1A	rs4926248	3.51E-08	37.5	-30	16.5	0.409722222
ERBB4	rs2102996	3.51E-08	40.5	-15	19.5	0.289655172
CACNA1A	rs4926249	3.52E-08	37.5	-28.5	15	0.409722222
PPP1R1B	rs907094	3.52E-08	-10.5	-39	48	0.420689655
PPP1R1B	rs3764352	3.52E-08	-10.5	-39	48	0.420689655
NRXN1	rs13008919	3.55E-08	-36	15	39	0.372413793
CACNA1A	rs4926248	3.56E-08	37.5	-30	19.5	0.409722222
CACNA1A	rs4926248	3.56E-08	37.5	-30	15	0.409722222
MAGI2	rs1918935	3.56E-08	-37.5	-61.5	33	0.135416667
PPP1R1B	rs907094	3.57E-08	-10.5	-43.5	54	0.420689655
PPP1R1B	rs3764352	3.57E-08	-10.5	-43.5	54	0.420689655
CACNA1A	rs4926249	3.57E-08	42	-30	16.5	0.409722222
GRIK2	rs627428	3.58E-08	42	37.5	21	0.072916667
INPP4B	rs2645810	3.58E-08	-43.5	12	42	0.079310345
EIF2B5	rs3792299	3.58E-08	7.5	-3	55.5	0.136363636
PPP1R1B	rs907094	3.59E-08	-10.5	-45	54	0.420689655
PPP1R1B	rs3764352	3.59E-08	-10.5	-45	54	0.420689655
CACNA1A	rs4926249	3.61E-08	36	-30	19.5	0.409722222
ERBB4	rs2102996	3.61E-08	40.5	-13.5	15	0.289655172
CACNA1A	rs4926249	3.61E-08	42	-28.5	12	0.409722222
CACNA1A	rs4926249	3.62E-08	39	-31.5	22.5	0.409722222
ERBB4	rs2102996	3.62E-08	40.5	-16.5	19.5	0.289655172
CACNA1A	rs4926249	3.63E-08	37.5	-28.5	16.5	0.409722222
ZBTB20	rs4682165	3.63E-08	28.5	-84	-15	0.204861111
ERBB4	rs2102996	3.64E-08	43.5	-15	13.5	0.289655172
CACNA1A	rs4926248	3.64E-08	37.5	-31.5	18	0.409722222
CACNA1A	rs4926248	3.66E-08	39	-30	19.5	0.409722222
PDE4D	rs7714765	3.66E-08	-36	27	-25.5	0.062068966
CACNA1A	rs4926249	3.66E-08	42	-30	13.5	0.409722222
CACNA1A	rs4926248	3.69E-08	42	-27	22.5	0.409722222
CACNA1A	rs4926248	3.69E-08	39	-30	18	0.409722222
ZBTB20	rs4682165	3.69E-08	-54	-39	48	0.204861111
CACNA1A	rs4926249	3.70E-08	42	-30	15	0.409722222
ERBB4	rs2102996	3.70E-08	40.5	-13.5	16.5	0.289655172
CACNA1A	rs4926248	3.71E-08	39	-31.5	13.5	0.409722222
INPP4B	rs2645813	3.73E-08	-46.5	13.5	45	0.076388889
NOS1AP	rs6671271	3.73E-08	-19.5	-61.5	69	0.291666667
CACNA1A	rs4926249	3.73E-08	40.5	-28.5	10.5	0.409722222
ERBB4	rs2102996	3.75E-08	43.5	-13.5	19.5	0.289655172
CACNA1A	rs4926248	3.75E-08	39	-30	15	0.409722222
CACNA1A	rs4926248	3.76E-08	39	-30	13.5	0.409722222
CACNA1A	rs4926248	3.76E-08	39	-30	16.5	0.409722222
EIF2B5	rs3792299	3.77E-08	7.5	-4.5	55.5	0.136363636
PPP1R1B	rs907094	3.79E-08	-10.5	-43.5	51	0.420689655
PPP1R1B	rs3764352	3.79E-08	-10.5	-43.5	51	0.420689655
CACNA1A	rs4926248	3.79E-08	37.5	-30	13.5	0.409722222
CACNA1A	rs4926248	3.80E-08	37.5	-30	21	0.409722222
INPP4B	rs2645810	3.80E-08	-45	10.5	42	0.079310345
ZBTB20	rs4682165	3.82E-08	30	-84	-16.5	0.204861111
ZBTB20	rs9817665	3.82E-08	-54	-39	46.5	0.2
CACNA1A	rs4926249	3.82E-08	37.5	-28.5	13.5	0.409722222
EIF2B5	rs7429036	3.83E-08	21	-1.5	-43.5	0.387323944
MAGI2	rs1918935	3.85E-08	-39	-61.5	34.5	0.135416667
CACNA1A	rs4926249	3.86E-08	39	-28.5	22.5	0.409722222
ATP2B2	rs7618415	3.87E-08	-51	15	-10.5	0.055172414
ANK3	rs10994198	3.87E-08	-9	-75	40.5	0.179310345
ERBB4	rs2102996	3.88E-08	43.5	-15	22.5	0.289655172
CACNA1A	rs4926249	3.88E-08	42	-30	12	0.409722222
ERBB4	rs2102996	3.88E-08	43.5	-13.5	13.5	0.289655172
CACNA1A	rs4926248	3.92E-08	37.5	-31.5	19.5	0.409722222
INPP4B	rs2645813	3.93E-08	-46.5	15	45	0.076388889
PPP1R1B	rs907094	3.97E-08	-9	-37.5	49.5	0.420689655
PPP1R1B	rs3764352	3.97E-08	-9	-37.5	49.5	0.420689655
CACNA1A	rs4926248	3.97E-08	40.5	-28.5	21	0.409722222
CACNA1A	rs4926248	3.98E-08	39	-30	21	0.409722222
CACNA1A	rs4926249	3.98E-08	37.5	-28.5	18	0.409722222
CACNA1C	rs2887780	3.99E-08	-22.5	-64.5	-1.5	0.403448276
PDE4D	rs7714765	3.99E-08	-19.5	64.5	24	0.062068966
INPP4B	rs2645810	4.00E-08	-46.5	13.5	51	0.079310345
PPP1R1B	rs907094	4.00E-08	-10.5	-42	54	0.420689655
PPP1R1B	rs3764352	4.00E-08	-10.5	-42	54	0.420689655
NOS1AP	rs6671271	4.01E-08	-22.5	-60	67.5	0.291666667
NOS1AP	rs6671271	4.01E-08	-19.5	-61.5	70.5	0.291666667
ERBB4	rs2102996	4.02E-08	40.5	-16.5	13.5	0.289655172
PPP1R1B	rs907094	4.04E-08	-10.5	-42	48	0.420689655
PPP1R1B	rs3764352	4.04E-08	-10.5	-42	48	0.420689655
CACNA1A	rs4926248	4.04E-08	39	-28.5	21	0.409722222
MAGI2	rs1918935	4.05E-08	-37.5	-61.5	34.5	0.135416667
CACNA1A	rs4926249	4.08E-08	40.5	-31.5	21	0.409722222
CACNA1A	rs4926249	4.10E-08	36	-30	21	0.409722222
PPP1R1B	rs907094	4.10E-08	-10.5	-45	52.5	0.420689655
PPP1R1B	rs3764352	4.10E-08	-10.5	-45	52.5	0.420689655
CACNA1A	rs4926248	4.11E-08	39	-30	12	0.409722222
INPP4B	rs2645810	4.11E-08	-48	13.5	49.5	0.079310345
GRIK2	rs627428	4.11E-08	40.5	37.5	21	0.072916667
PDE4D	rs7714765	4.12E-08	-16.5	63	24	0.062068966
EIF2B5	rs2280740	4.12E-08	10.5	-3	57	0.128472222
CACNA1A	rs4926248	4.13E-08	39	-28.5	19.5	0.409722222
CACNA1A	rs4926249	4.13E-08	40.5	-30	22.5	0.409722222
PPP1R1B	rs907094	4.14E-08	-9	-46.5	55.5	0.420689655
PPP1R1B	rs3764352	4.14E-08	-9	-46.5	55.5	0.420689655
CACNA1A	rs4926248	4.15E-08	39	-31.5	15	0.409722222
CACNA1A	rs4926249	4.16E-08	42	-27	22.5	0.409722222
CACNA1A	rs4926248	4.16E-08	40.5	-28.5	19.5	0.409722222
CACNA1A	rs4926249	4.17E-08	42	-27	21	0.409722222
NOS1AP	rs6671271	4.17E-08	-24	-58.5	67.5	0.291666667
ANK3	rs10994198	4.17E-08	-10.5	-72	40.5	0.179310345
INPP4B	rs2645810	4.18E-08	-46.5	12	48	0.079310345
ADAM12	rs1871054	4.18E-08	-33	7.5	37.5	0.458333333
NOS1AP	rs6671271	4.18E-08	-21	-60	70.5	0.291666667
PPP1R1B	rs907094	4.22E-08	-7.5	-39	52.5	0.420689655
PPP1R1B	rs3764352	4.22E-08	-7.5	-39	52.5	0.420689655
CACNA1A	rs4926248	4.22E-08	42	-27	21	0.409722222
INPP4B	rs2645810	4.23E-08	-43.5	12	45	0.079310345
CACNA1A	rs4926249	4.26E-08	43.5	-27	21	0.409722222
CACNA1A	rs4926249	4.27E-08	39	-28.5	10.5	0.409722222
ERBB4	rs2102996	4.29E-08	42	-15	22.5	0.289655172
CACNA1A	rs4926249	4.29E-08	39	-33	21	0.409722222
PDE4D	rs7714765	4.30E-08	-36	25.5	-24	0.062068966
PPP1R1B	rs907094	4.32E-08	-9	-46.5	54	0.420689655
PPP1R1B	rs3764352	4.32E-08	-9	-46.5	54	0.420689655
INPP4B	rs2645810	4.32E-08	-45	13.5	49.5	0.079310345
NOS1AP	rs6671271	4.32E-08	-24	-60	67.5	0.291666667
ANK3	rs10994198	4.35E-08	-10.5	-73.5	42	0.179310345
INPP4B	rs2645813	4.35E-08	-46.5	15	43.5	0.076388889
ATP2B2	rs7618415	4.37E-08	-49.5	15	-10.5	0.055172414
ANK3	rs10994198	4.38E-08	-13.5	-72	40.5	0.179310345
PPP1R1B	rs907094	4.38E-08	-6	-42	54	0.420689655
PPP1R1B	rs3764352	4.38E-08	-6	-42	54	0.420689655
CACNA1A	rs4926249	4.39E-08	40.5	-27	13.5	0.409722222
INPP4B	rs2645810	4.39E-08	-45	15	42	0.079310345
CACNA1A	rs4926249	4.39E-08	42	-27	13.5	0.409722222
CACNA1A	rs4926249	4.40E-08	43.5	-27	22.5	0.409722222
CACNA1A	rs4926248	4.41E-08	36	-30	18	0.409722222
PPP1R1B	rs907094	4.42E-08	-10.5	-40.5	46.5	0.420689655
PPP1R1B	rs3764352	4.42E-08	-10.5	-40.5	46.5	0.420689655
CACNA1C	rs2887780	4.42E-08	-24	-61.5	-1.5	0.403448276
PPP1R1B	rs907094	4.42E-08	-9	-37.5	48	0.420689655
PPP1R1B	rs3764352	4.42E-08	-9	-37.5	48	0.420689655
ERBB4	rs2102996	4.43E-08	40.5	-13.5	18	0.289655172
CACNA1A	rs4926248	4.44E-08	46.5	-25.5	22.5	0.409722222
PPP1R1B	rs907094	4.44E-08	-10.5	-46.5	54	0.420689655
PPP1R1B	rs3764352	4.44E-08	-10.5	-46.5	54	0.420689655
CACNA1A	rs4926248	4.45E-08	39	-28.5	18	0.409722222
ZBTB20	rs4682165	4.45E-08	28.5	-84	-16.5	0.204861111
CACNA1A	rs4926248	4.46E-08	36	-30	16.5	0.409722222
CACNA1A	rs4926248	4.46E-08	37.5	-31.5	21	0.409722222
PPP1R1B	rs907094	4.47E-08	-7.5	-42	55.5	0.420689655
PPP1R1B	rs3764352	4.47E-08	-7.5	-42	55.5	0.420689655
CACNA1A	rs4926248	4.48E-08	39	-28.5	22.5	0.409722222
CACNA1A	rs4926249	4.48E-08	37.5	-28.5	19.5	0.409722222
PDE4D	rs7714765	4.50E-08	-19.5	63	24	0.062068966
CACNA1A	rs4926249	4.52E-08	40.5	-27	15	0.409722222
CACNA1A	rs4926248	4.53E-08	36	-30	19.5	0.409722222
CACNA1A	rs4926248	4.54E-08	37.5	-30	22.5	0.409722222
PPP1R1B	rs907094	4.55E-08	-9	-42	48	0.420689655
PPP1R1B	rs3764352	4.55E-08	-9	-42	48	0.420689655
EIF2B5	rs7429036	4.56E-08	21	-3	-43.5	0.387323944
CACNA1A	rs4926248	4.57E-08	37.5	-30	12	0.409722222
CACNA1A	rs4926249	4.59E-08	42	-27	19.5	0.409722222
CACNA1A	rs4926248	4.60E-08	39	-31.5	16.5	0.409722222
ZNF365	rs7907542	4.60E-08	22.5	-97.5	-16.5	0.173611111
ANK3	rs10994198	4.64E-08	-10.5	-75	40.5	0.179310345
CACNA1A	rs4926248	4.64E-08	40.5	-27	22.5	0.409722222
ZBTB20	rs4682165	4.65E-08	-54	-37.5	48	0.204861111
ERBB4	rs2102996	4.67E-08	42	-18	19.5	0.289655172
NOS1AP	rs6671271	4.67E-08	-27	-58.5	69	0.291666667
CACNA1A	rs4926249	4.70E-08	42	-30	21	0.409722222
CACNA1A	rs4926248	4.70E-08	37.5	-33	16.5	0.409722222
CACNA1A	rs4926249	4.70E-08	42	-27	15	0.409722222
CACNA1A	rs4926249	4.71E-08	42	-28.5	22.5	0.409722222
CACNA1A	rs4926249	4.71E-08	42	-27	12	0.409722222
CACNA1A	rs4926249	4.73E-08	40.5	-33	13.5	0.409722222
ADAM12	rs1871054	4.74E-08	-34.5	7.5	37.5	0.458333333
ERBB4	rs2102996	4.76E-08	40.5	-13.5	13.5	0.289655172
CACNA1A	rs4926248	4.77E-08	36	-30	15	0.409722222
ATP2B2	rs7618415	4.78E-08	-51	15	-9	0.055172414
CACNA1A	rs4926249	4.79E-08	43.5	-28.5	19.5	0.409722222
ANK3	rs10994198	4.81E-08	-9	-75	39	0.179310345
CACNA1A	rs4926248	4.82E-08	39	-28.5	16.5	0.409722222
CACNA1A	rs4926248	4.83E-08	40.5	-28.5	18	0.409722222
FGF14	rs9518631	4.84E-08	34.5	-42	49.5	0.178321678
INPP4B	rs2645813	4.84E-08	-48	13.5	43.5	0.076388889
PPP1R1B	rs907094	4.85E-08	-10.5	-39	52.5	0.420689655
PPP1R1B	rs3764352	4.85E-08	-10.5	-39	52.5	0.420689655
CACNA1A	rs4926249	4.86E-08	40.5	-27	12	0.409722222
ANK3	rs10994198	4.86E-08	-12	-72	39	0.179310345
CACNA1A	rs4926248	4.86E-08	43.5	-27	22.5	0.409722222
CACNA1A	rs4926249	4.87E-08	40.5	-27	16.5	0.409722222
CACNA1A	rs4926248	4.87E-08	40.5	-28.5	22.5	0.409722222
CACNA1A	rs4926249	4.87E-08	36	-30	22.5	0.409722222
ERBB4	rs2102996	4.88E-08	42	-18	15	0.289655172
CACNA1A	rs4926248	4.91E-08	36	-30	21	0.409722222
INPP4B	rs2645810	4.92E-08	-46.5	10.5	42	0.079310345
NOS1AP	rs6671271	4.92E-08	-25.5	-58.5	67.5	0.291666667
CACNA1A	rs4926248	4.93E-08	39	-31.5	18	0.409722222
NOS1AP	rs6671271	4.94E-08	-21	-60	67.5	0.291666667
CACNA1A	rs4926249	4.95E-08	40.5	-33	15	0.409722222
EIF2B5	rs3792299	4.95E-08	10.5	-4.5	54	0.136363636
CACNA1A	rs4926248	4.95E-08	43.5	-27	21	0.409722222
SLIT3	rs6555841	4.97E-08	31.5	-84	1.5	0.482758621
CACNA1A	rs4926249	4.99E-08	42	-27	18	0.409722222
CACNA1A	rs4926249	4.99E-08	37.5	-28.5	12	0.409722222
ERBB4	rs2102996	5.00E-08	40.5	-15	21	0.289655172
CACNA1A	rs4926249	5.03E-08	42	-27	16.5	0.409722222
EIF2B5	rs3792299	5.05E-08	9	-4.5	54	0.136363636
NRXN1	rs13008919	5.07E-08	-36	13.5	39	0.372413793
INPP4B	rs1511252	5.13E-08	-46.5	13.5	43.5	0.075862069
INPP4B	rs2667100	5.13E-08	-46.5	13.5	43.5	0.075862069
ERBB4	rs2102996	5.14E-08	40.5	-16.5	21	0.289655172
ERBB4	rs2102996	5.18E-08	42	-13.5	21	0.289655172
NRXN1	rs13008919	5.18E-08	-37.5	13.5	40.5	0.372413793
PPP1R1B	rs907094	5.18E-08	-6	-40.5	52.5	0.420689655
PPP1R1B	rs3764352	5.18E-08	-6	-40.5	52.5	0.420689655
CACNA1A	rs4926248	5.18E-08	40.5	-27	21	0.409722222
CACNA1A	rs4926249	5.18E-08	37.5	-28.5	21	0.409722222
CACNA1A	rs4926248	5.19E-08	39	-28.5	15	0.409722222
PPP1R1B	rs907094	5.19E-08	-9	-42	55.5	0.420689655
PPP1R1B	rs3764352	5.19E-08	-9	-42	55.5	0.420689655
CACNA1A	rs4926249	5.21E-08	40.5	-27	18	0.409722222
ERBB4	rs2102996	5.21E-08	46.5	-15	19.5	0.289655172
ERBB4	rs2102996	5.22E-08	45	-13.5	16.5	0.289655172
INPP4B	rs2645810	5.22E-08	-45	12	48	0.079310345
INPP4B	rs2645810	5.22E-08	-49.5	13.5	43.5	0.079310345
CACNA1A	rs4926249	5.22E-08	40.5	-33	16.5	0.409722222
ERBB4	rs2102996	5.24E-08	45	-15	15	0.289655172
CACNA1A	rs4926249	5.26E-08	45	-25.5	22.5	0.409722222
CACNA1A	rs4926249	5.28E-08	42	-28.5	10.5	0.409722222
INPP4B	rs2645813	5.29E-08	-45	13.5	42	0.076388889
CACNA1A	rs4926249	5.29E-08	43.5	-27	19.5	0.409722222
ZNF365	rs7907542	5.30E-08	21	-97.5	-15	0.173611111
CACNA1C	rs2887780	5.32E-08	-22.5	-64.5	-3	0.403448276
CACNA1C	rs2887780	5.33E-08	-24	-63	-1.5	0.403448276
CACNA1A	rs4926248	5.34E-08	39	-30	22.5	0.409722222
ERBB4	rs2102996	5.34E-08	45	-13.5	18	0.289655172
CACNA1A	rs4926248	5.34E-08	40.5	-30	19.5	0.409722222
CACNA1C	rs2887780	5.35E-08	-22.5	-63	-1.5	0.403448276
INPP4B	rs2645810	5.35E-08	-48	12	46.5	0.079310345
INPP4B	rs336361	5.36E-08	40.5	-49.5	58.5	0.072413793
CACNA1A	rs4926248	5.37E-08	39	-31.5	19.5	0.409722222
NOS1AP	rs6671271	5.37E-08	-25.5	-60	67.5	0.291666667
CACNA1A	rs4926248	5.39E-08	37.5	-28.5	19.5	0.409722222
PPP1R1B	rs907094	5.40E-08	-9	-39	46.5	0.420689655
PPP1R1B	rs3764352	5.40E-08	-9	-39	46.5	0.420689655
PPP1R1B	rs907094	5.41E-08	-10.5	-39	46.5	0.420689655
PPP1R1B	rs3764352	5.41E-08	-10.5	-39	46.5	0.420689655
CACNA1A	rs4926249	5.43E-08	43.5	-28.5	18	0.409722222
PDE4D	rs7714765	5.43E-08	-16.5	63	25.5	0.062068966
NOS1AP	rs6671271	5.44E-08	-22.5	-58.5	69	0.291666667
NOS1AP	rs6671271	5.45E-08	-22.5	-58.5	67.5	0.291666667
ZBTB20	rs4682165	5.47E-08	31.5	-82.5	-15	0.204861111
EIF2B5	rs7429036	5.47E-08	21	0	-42	0.387323944
CACNA1A	rs4926249	5.47E-08	40.5	-27	19.5	0.409722222
CACNA1A	rs4926248	5.47E-08	40.5	-30	18	0.409722222
CACNA1A	rs4926248	5.48E-08	45	-25.5	21	0.409722222
CACNA1A	rs4926249	5.49E-08	43.5	-28.5	21	0.409722222
CACNA1A	rs4926248	5.49E-08	42	-25.5	22.5	0.409722222
CACNA1A	rs4926248	5.49E-08	37.5	-28.5	18	0.409722222
ZBTB20	rs4682165	5.50E-08	-54	-40.5	46.5	0.204861111
CACNA1A	rs4926248	5.50E-08	37.5	-33	18	0.409722222
CACNA1A	rs4926249	5.50E-08	40.5	-33	18	0.409722222
INPP4B	rs1511252	5.51E-08	-46.5	13.5	42	0.075862069
INPP4B	rs2667100	5.51E-08	-46.5	13.5	42	0.075862069
NRXN1	rs13008919	5.51E-08	-34.5	12	40.5	0.372413793
INPP4B	rs2645810	5.53E-08	-45	10.5	43.5	0.079310345
CACNA1A	rs4926248	5.55E-08	40.5	-28.5	16.5	0.409722222
ZNF365	rs7907542	5.55E-08	21	-97.5	-16.5	0.173611111
ERBB4	rs2102996	5.56E-08	43.5	-13.5	21	0.289655172
CACNA1A	rs4926249	5.57E-08	34.5	-30	15	0.409722222
CACNA1A	rs4926248	5.57E-08	37.5	-28.5	21	0.409722222
PDE4D	rs10059334	5.59E-08	-36	28.5	-22.5	0.062068966
INPP4B	rs2645813	5.60E-08	-46.5	15	46.5	0.076388889
PDE4D	rs10059334	5.60E-08	-36	25.5	-25.5	0.062068966
ERBB4	rs2102996	5.61E-08	42	-16.5	22.5	0.289655172
CACNA1A	rs4926248	5.62E-08	40.5	-30	13.5	0.409722222
INPP4B	rs2645813	5.62E-08	-45	13.5	45	0.076388889
CACNA1A	rs4926248	5.64E-08	36	-30	13.5	0.409722222
KIAA1217	rs12247225	5.65E-08	-13.5	-82.5	-4.5	0.148275862
INPP4B	rs2645810	5.65E-08	-46.5	12	49.5	0.079310345
ATP2B2	rs7618415	5.67E-08	-51	16.5	-10.5	0.055172414
ERBB4	rs2102996	5.67E-08	43.5	-18	15	0.289655172
ERBB4	rs2102996	5.69E-08	45	-18	16.5	0.289655172
CACNA1A	rs4926249	5.69E-08	40.5	-27	21	0.409722222
ERBB4	rs2102996	5.70E-08	46.5	-15	18	0.289655172
GRIK2	rs627428	5.70E-08	42	36	22.5	0.072916667
PDE4D	rs10059334	5.70E-08	-36	27	-22.5	0.062068966
EIF2B5	rs3792299	5.70E-08	-13.5	-49.5	51	0.136363636
ERBB4	rs2102996	5.71E-08	40.5	-13.5	19.5	0.289655172
ERBB4	rs2102996	5.72E-08	39	-15	15	0.289655172
ZBTB20	rs9817665	5.72E-08	-52.5	-39	46.5	0.2
INPP4B	rs2645810	5.74E-08	-49.5	13.5	45	0.079310345
ERBB4	rs2102996	5.74E-08	46.5	-16.5	18	0.289655172
ANK3	rs10994198	5.74E-08	-12	-73.5	39	0.179310345
CACNA1A	rs4926248	5.76E-08	40.5	-30	12	0.409722222
CACNA1A	rs4926248	5.76E-08	39	-28.5	13.5	0.409722222
CACNA1C	rs2887780	5.77E-08	-22.5	-63	-3	0.403448276
CACNA1A	rs4926248	5.77E-08	43.5	-25.5	21	0.409722222
PPP1R1B	rs907094	5.78E-08	-6	-42	52.5	0.420689655
PPP1R1B	rs3764352	5.78E-08	-6	-42	52.5	0.420689655
PPP1R1B	rs907094	5.78E-08	-9	-43.5	49.5	0.420689655
PPP1R1B	rs3764352	5.78E-08	-9	-43.5	49.5	0.420689655
CACNA1A	rs4926248	5.78E-08	36	-30	22.5	0.409722222
CACNA1A	rs4926248	5.78E-08	42	-27	19.5	0.409722222
CACNA1A	rs4926248	5.80E-08	37.5	-28.5	16.5	0.409722222
CACNA1A	rs4926248	5.81E-08	40.5	-30	16.5	0.409722222
PPP3CA	rs3804357	5.81E-08	36	15	-40.5	0.239583333
NRXN1	rs13008919	5.81E-08	-37.5	15	40.5	0.372413793
CACNA1A	rs4926249	5.81E-08	42	-30	10.5	0.409722222
MAGI2	rs1918935	5.82E-08	-39	-61.5	33	0.135416667
FGF14	rs9518631	5.83E-08	33	-43.5	51	0.178321678
ATP2B2	rs7618415	5.83E-08	-49.5	15	-9	0.055172414
ZNF365	rs7907542	5.83E-08	22.5	-97.5	-15	0.173611111
CACNA1A	rs4926248	5.84E-08	40.5	-30	15	0.409722222
CACNA1A	rs4926248	5.86E-08	42	-28.5	21	0.409722222
NRXN1	rs13008919	5.87E-08	-33	12	40.5	0.372413793
PPP1R1B	rs907094	5.87E-08	-10.5	-46.5	55.5	0.420689655
PPP1R1B	rs3764352	5.87E-08	-10.5	-46.5	55.5	0.420689655
EIF2B5	rs7429036	5.87E-08	21	0	-43.5	0.387323944
PDE4D	rs7714765	5.89E-08	-33	28.5	-25.5	0.062068966
ATP2B2	rs7618415	5.89E-08	-51	15	-12	0.055172414
INPP4B	rs2645810	5.90E-08	-45	15	49.5	0.079310345
ANK3	rs10994198	5.92E-08	-12	-73.5	42	0.179310345
ERBB4	rs2102996	5.92E-08	43.5	-18	19.5	0.289655172
CACNA1A	rs4926248	5.93E-08	42	-28.5	19.5	0.409722222
PPP1R1B	rs907094	5.95E-08	-10.5	-40.5	54	0.420689655
PPP1R1B	rs3764352	5.95E-08	-10.5	-40.5	54	0.420689655
PSAP	rs7905774	5.96E-08	-10.5	-67.5	1.5	0.262068966
GRIK2	rs627428	5.98E-08	40.5	36	21	0.072916667
PPP1R1B	rs907094	5.98E-08	-9	-37.5	51	0.420689655
PPP1R1B	rs3764352	5.98E-08	-9	-37.5	51	0.420689655
CACNA1A	rs4926248	6.00E-08	40.5	-28.5	15	0.409722222
PPP1R1B	rs907094	6.01E-08	-10.5	-43.5	49.5	0.420689655
PPP1R1B	rs3764352	6.01E-08	-10.5	-43.5	49.5	0.420689655
ERBB4	rs2102996	6.02E-08	43.5	-12	15	0.289655172
CACNA1A	rs4926249	6.03E-08	39	-27	15	0.409722222
CACNA1A	rs4926249	6.03E-08	40.5	-27	22.5	0.409722222
FGF14	rs9518631	6.03E-08	34.5	-43.5	51	0.178321678
ERBB4	rs2102996	6.03E-08	43.5	-16.5	13.5	0.289655172
CACNA1A	rs4926249	6.04E-08	42	-31.5	18	0.409722222
ZBTB20	rs4682165	6.04E-08	-54	-36	46.5	0.204861111
ERBB4	rs2102996	6.05E-08	45	-18	18	0.289655172
ERBB4	rs2102996	6.08E-08	42	-12	16.5	0.289655172
ERBB4	rs2102996	6.09E-08	39	-15	13.5	0.289655172
ERBB4	rs2102996	6.09E-08	43.5	-12	16.5	0.289655172
CACNA1A	rs4926249	6.10E-08	43.5	-27	13.5	0.409722222
NOS1AP	rs6671271	6.11E-08	-24	-58.5	66	0.291666667
MAGI2	rs1918935	6.11E-08	-39	-63	34.5	0.135416667
ATP2B2	rs7618415	6.13E-08	-52.5	15	-10.5	0.055172414
CACNA1A	rs4926249	6.13E-08	42	-31.5	13.5	0.409722222
INPP4B	rs1511252	6.14E-08	-45	13.5	43.5	0.075862069
INPP4B	rs2667100	6.14E-08	-45	13.5	43.5	0.075862069
ERBB4	rs2102996	6.14E-08	42	-15	12	0.289655172
ATP2B2	rs7618415	6.16E-08	-51	13.5	-9	0.055172414
PPP1R1B	rs907094	6.17E-08	-10.5	-45	55.5	0.420689655
PPP1R1B	rs3764352	6.17E-08	-10.5	-45	55.5	0.420689655
PDE4D	rs7714765	6.17E-08	-18	61.5	24	0.062068966
NOS1AP	rs6671271	6.17E-08	-21	-63	69	0.291666667
CACNA1C	rs2887780	6.18E-08	-25.5	-60	-1.5	0.403448276
PPP1R1B	rs907094	6.19E-08	-7.5	-37.5	49.5	0.420689655
PPP1R1B	rs3764352	6.19E-08	-7.5	-37.5	49.5	0.420689655
NOS1AP	rs6671271	6.21E-08	-27	-57	63	0.291666667
CACNA1A	rs4926249	6.21E-08	42	-31.5	16.5	0.409722222
CACNA1A	rs4926249	6.22E-08	39	-27	13.5	0.409722222
INPP4B	rs2645810	6.22E-08	-43.5	13.5	42	0.079310345
CACNA1A	rs4926248	6.22E-08	40.5	-27	19.5	0.409722222
CACNA1A	rs4926249	6.23E-08	43.5	-28.5	13.5	0.409722222
CACNA1A	rs4926248	6.23E-08	39	-33	15	0.409722222
PPP1R1B	rs907094	6.23E-08	-7.5	-42	49.5	0.420689655
PPP1R1B	rs3764352	6.23E-08	-7.5	-42	49.5	0.420689655
CACNA1A	rs4926249	6.25E-08	37.5	-28.5	22.5	0.409722222
CACNA1A	rs4926248	6.25E-08	37.5	-28.5	22.5	0.409722222
PDE4D	rs10059334	6.25E-08	-16.5	55.5	16.5	0.062068966
INPP4B	rs2645813	6.26E-08	-48	13.5	45	0.076388889
RELN	rs262359	6.26E-08	19.5	-60	49.5	0.186206897
CACNA1A	rs4926249	6.27E-08	40.5	-33	19.5	0.409722222
INPP4B	rs2645810	6.27E-08	-45	13.5	40.5	0.079310345
ERBB4	rs2102996	6.27E-08	42	-12	15	0.289655172
ERBB4	rs2102996	6.27E-08	40.5	-18	16.5	0.289655172
INPP4B	rs2645813	6.29E-08	-48	15	45	0.076388889
CACNA1A	rs4926249	6.29E-08	43.5	-28.5	16.5	0.409722222
CACNA1A	rs4926248	6.29E-08	40.5	-28.5	13.5	0.409722222
INPP4B	rs2645813	6.30E-08	-46.5	12	42	0.076388889
NOS1AP	rs6671271	6.31E-08	-19.5	-63	69	0.291666667
PDE4D	rs7714765	6.31E-08	-33	27	-25.5	0.062068966
CACNA1A	rs4926249	6.32E-08	42	-31.5	15	0.409722222
CACNA1A	rs4926248	6.32E-08	40.5	-30	21	0.409722222
CACNA1A	rs4926249	6.33E-08	39	-34.5	18	0.409722222
ANK3	rs10994198	6.34E-08	-10.5	-72	39	0.179310345
CACNA1A	rs4926248	6.35E-08	46.5	-24	22.5	0.409722222
CACNA1A	rs4926248	6.36E-08	37.5	-33	19.5	0.409722222
ATP2B2	rs7618415	6.37E-08	-49.5	15	-12	0.055172414
ERBB4	rs2102996	6.39E-08	40.5	-18	18	0.289655172
ATP2B2	rs7618415	6.39E-08	-49.5	13.5	-9	0.055172414
PPP1R1B	rs907094	6.40E-08	-10.5	-37.5	49.5	0.420689655
PPP1R1B	rs3764352	6.40E-08	-10.5	-37.5	49.5	0.420689655
ERBB4	rs2102996	6.41E-08	45	-16.5	15	0.289655172
PPP1R1B	rs907094	6.41E-08	-7.5	-39	48	0.420689655
PPP1R1B	rs3764352	6.41E-08	-7.5	-39	48	0.420689655
ZBTB20	rs9817665	6.41E-08	-54	-37.5	45	0.2
PPP3CA	rs3804357	6.42E-08	34.5	15	-40.5	0.239583333
CACNA1A	rs4926249	6.42E-08	43.5	-27	12	0.409722222
ERBB4	rs2102996	6.44E-08	45	-13.5	15	0.289655172
CACNA1A	rs4926248	6.44E-08	37.5	-28.5	15	0.409722222
INPP4B	rs2645810	6.45E-08	-43.5	13.5	46.5	0.079310345
ERBB4	rs2102996	6.45E-08	45	-13.5	19.5	0.289655172
CACNA1A	rs4926249	6.45E-08	39	-27	16.5	0.409722222
ZBTB20	rs4682165	6.46E-08	-54	-40.5	48	0.204861111
ATP2B2	rs7618415	6.46E-08	-51	16.5	-12	0.055172414
ERBB4	rs2102996	6.47E-08	40.5	-15	12	0.289655172
ZBTB20	rs9817665	6.48E-08	-54	-36	46.5	0.2
ZBTB20	rs4682165	6.50E-08	-55.5	-37.5	46.5	0.204861111
ZBTB20	rs4682165	6.50E-08	-52.5	-39	48	0.204861111
NRXN1	rs13008919	6.52E-08	-34.5	13.5	42	0.372413793
CACNA1A	rs4926249	6.52E-08	43.5	-28.5	15	0.409722222
PDE4D	rs966221	6.54E-08	-49.5	-4.5	36	0.184027778
INPP4B	rs2645813	6.54E-08	-45	12	42	0.076388889
ERBB4	rs2102996	6.56E-08	39	-15	16.5	0.289655172
ZBTB20	rs9817665	6.59E-08	-54	-39	48	0.2
CACNA1A	rs4926249	6.60E-08	45	-27	21	0.409722222
FGF14	rs9518631	6.60E-08	33	-42	49.5	0.178321678
CACNA1A	rs4926248	6.60E-08	39	-31.5	21	0.409722222
CACNA1A	rs4926249	6.61E-08	43.5	-28.5	12	0.409722222
INPP4B	rs2645810	6.61E-08	-45	10.5	40.5	0.079310345
CACNA1A	rs4926249	6.62E-08	42	-31.5	12	0.409722222
INPP4B	rs2645810	6.63E-08	-46.5	10.5	43.5	0.079310345
NOS1AP	rs6671271	6.63E-08	-28.5	-57	61.5	0.291666667
PDE4D	rs10059334	6.64E-08	-15	55.5	15	0.062068966
CACNA1A	rs4926249	6.64E-08	43.5	-27	18	0.409722222
PSAP	rs7905774	6.64E-08	-12	-67.5	1.5	0.262068966
GFRA2	rs10095228	6.68E-08	31.5	-31.5	-7.5	0.357638889
CACNA1A	rs4926249	6.68E-08	39	-33	22.5	0.409722222
CACNA1A	rs4926249	6.69E-08	36	-28.5	16.5	0.409722222
CACNA1A	rs4926249	6.72E-08	42	-31.5	19.5	0.409722222
CACNA1A	rs4926248	6.73E-08	45	-24	22.5	0.409722222
MAGI2	rs1918935	6.73E-08	-37.5	-63	34.5	0.135416667
CACNA1A	rs4926249	6.74E-08	43.5	-25.5	22.5	0.409722222
CACNA1A	rs4926248	6.76E-08	40.5	-31.5	12	0.409722222
ANK3	rs10994198	6.76E-08	-9	-73.5	42	0.179310345
PPP1R1B	rs907094	6.76E-08	-9	-40.5	46.5	0.420689655
PPP1R1B	rs3764352	6.76E-08	-9	-40.5	46.5	0.420689655
CACNA1A	rs4926249	6.77E-08	36	-28.5	15	0.409722222
CACNA1A	rs4926249	6.79E-08	42	-27	10.5	0.409722222
PDE4D	rs7714765	6.80E-08	-15	66	24	0.062068966
ERBB4	rs2102996	6.81E-08	45	-16.5	21	0.289655172
INPP4B	rs2645810	6.83E-08	-45	13.5	51	0.079310345
CACNA1A	rs4926249	6.84E-08	43.5	-27	15	0.409722222
NOS1AP	rs6671271	6.84E-08	-25.5	-58.5	66	0.291666667
ZBTB20	rs9817665	6.87E-08	-54	-37.5	48	0.2
ERBB4	rs2102996	6.88E-08	45	-15	22.5	0.289655172
CACNA1A	rs4926249	6.88E-08	46.5	-25.5	22.5	0.409722222
ZBTB20	rs4682165	6.89E-08	-54	-37.5	45	0.204861111
CACNA1A	rs4926249	6.90E-08	40.5	-27	10.5	0.409722222
ANK3	rs10994198	6.91E-08	-12	-72	42	0.179310345
INPP4B	rs336361	6.92E-08	37.5	-52.5	60	0.072413793
ZBTB20	rs4682165	6.95E-08	-54	-39	45	0.204861111
ZBTB20	rs4682165	6.97E-08	30	-82.5	-15	0.204861111
ZBTB20	rs4682165	6.98E-08	31.5	-84	-16.5	0.204861111
PDE4D	rs10059334	6.99E-08	-33	28.5	-24	0.062068966
INPP4B	rs2645813	6.99E-08	-46.5	13.5	46.5	0.076388889
PPP1R1B	rs907094	6.99E-08	-7.5	-43.5	51	0.420689655
PPP1R1B	rs3764352	6.99E-08	-7.5	-43.5	51	0.420689655
ZBTB20	rs4682165	7.01E-08	-52.5	-39	46.5	0.204861111
INPP4B	rs2645810	7.03E-08	-48	12	48	0.079310345
ERBB4	rs2102996	7.03E-08	42	-12	18	0.289655172
PDE4D	rs10059334	7.03E-08	-34.5	24	-25.5	0.062068966
ERBB4	rs2102996	7.05E-08	39	-16.5	15	0.289655172
NOS1AP	rs6671271	7.05E-08	-25.5	-57	63	0.291666667
PPP3CA	rs3804357	7.06E-08	36	13.5	-39	0.239583333
PPP1R1B	rs907094	7.06E-08	-10.5	-37.5	48	0.420689655
PPP1R1B	rs3764352	7.06E-08	-10.5	-37.5	48	0.420689655
PDE4D	rs10059334	7.08E-08	-33	27	-24	0.062068966
INPP4B	rs2645813	7.12E-08	-45	15	45	0.076388889
INPP4B	rs2645813	7.12E-08	-45	15	43.5	0.076388889
CACNA1A	rs4926248	7.14E-08	40.5	-28.5	12	0.409722222
PPP1R1B	rs907094	7.14E-08	-6	-43.5	54	0.420689655
PPP1R1B	rs3764352	7.14E-08	-6	-43.5	54	0.420689655
CACNA1A	rs4926248	7.16E-08	39	-28.5	12	0.409722222
NRXN1	rs13008919	7.17E-08	-37.5	15	39	0.372413793
PDE4D	rs7714765	7.18E-08	-15	64.5	24	0.062068966
CACNA1A	rs4926248	7.18E-08	40.5	-31.5	13.5	0.409722222
NOS1AP	rs6671271	7.19E-08	-27	-60	67.5	0.291666667
PDE4D	rs10059334	7.20E-08	-34.5	25.5	-27	0.062068966
ZBTB20	rs4682165	7.21E-08	30	-84	-13.5	0.204861111
ATP2B2	rs7618415	7.21E-08	-49.5	13.5	-10.5	0.055172414
CACNA1A	rs4926249	7.21E-08	36	-28.5	18	0.409722222
PPP1R1B	rs907094	7.22E-08	-6	-43.5	55.5	0.420689655
PPP1R1B	rs3764352	7.22E-08	-6	-43.5	55.5	0.420689655
ZBTB20	rs9817665	7.22E-08	-54	-39	45	0.2
PPP1R1B	rs907094	7.22E-08	-10.5	-42	46.5	0.420689655
PPP1R1B	rs3764352	7.22E-08	-10.5	-42	46.5	0.420689655
CACNA1A	rs4926249	7.24E-08	39	-27	18	0.409722222
NOS1AP	rs6671271	7.24E-08	-22.5	-58.5	70.5	0.291666667
ZBTB20	rs4682165	7.25E-08	-52.5	-40.5	48	0.204861111
PSAP	rs7905774	7.27E-08	-10.5	-69	1.5	0.262068966
NOS1AP	rs6671271	7.28E-08	-27	-57	61.5	0.291666667
ATP2B2	rs7618415	7.29E-08	-51	13.5	-10.5	0.055172414
ERBB4	rs2102996	7.29E-08	40.5	-18	15	0.289655172
MAGI2	rs1918935	7.29E-08	-39	-60	33	0.135416667
GFRA2	rs10095228	7.30E-08	31.5	-30	-7.5	0.357638889
CACNA1A	rs4926249	7.30E-08	43.5	-27	16.5	0.409722222
NRXN1	rs13008919	7.30E-08	-36	13.5	42	0.372413793
PDE4D	rs7714765	7.31E-08	-21	63	25.5	0.062068966
ZBTB20	rs4682165	7.34E-08	-55.5	-39	46.5	0.204861111
INPP4B	rs336361	7.35E-08	37.5	-52.5	58.5	0.072413793
CACNA1A	rs4926248	7.36E-08	43.5	-27	19.5	0.409722222
CACNA1A	rs4926249	7.38E-08	39	-34.5	19.5	0.409722222
CACNA1A	rs4926248	7.39E-08	42	-28.5	18	0.409722222
INPP4B	rs2645810	7.40E-08	-48	12	40.5	0.079310345
ERBB4	rs2102996	7.45E-08	39	-16.5	13.5	0.289655172
PDE4D	rs966221	7.46E-08	-48	-6	37.5	0.184027778
PDE4D	rs7714765	7.48E-08	-15	55.5	15	0.062068966
PDE4D	rs966221	7.50E-08	-49.5	-4.5	37.5	0.184027778
INPP4B	rs2645813	7.52E-08	-46.5	12	43.5	0.076388889
INPP4B	rs2645810	7.52E-08	-45	12	49.5	0.079310345
INPP4B	rs2645810	7.53E-08	-43.5	15	45	0.079310345
CACNA1A	rs4926248	7.53E-08	40.5	-27	18	0.409722222
ATP2B2	rs7618415	7.53E-08	-51	13.5	-7.5	0.055172414
CACNA1A	rs4926249	7.54E-08	45	-27	22.5	0.409722222
ZBTB20	rs4682165	7.58E-08	31.5	-82.5	-13.5	0.204861111
PDE4D	rs7714765	7.59E-08	-19.5	61.5	24	0.062068966
CACNA1A	rs4926248	7.60E-08	39	-33	16.5	0.409722222
CACNA1A	rs4926249	7.60E-08	39	-27	12	0.409722222
ERBB4	rs2102996	7.62E-08	42	-13.5	12	0.289655172
MAGI2	rs1918935	7.65E-08	-40.5	-61.5	34.5	0.135416667
PPP3CA	rs3804357	7.66E-08	36	15	-42	0.239583333
ANK3	rs10994198	7.67E-08	-7.5	-73.5	39	0.179310345
CACNA1C	rs2887780	7.67E-08	-21	-64.5	-3	0.403448276
CACNA1A	rs4926248	7.68E-08	40.5	-30	10.5	0.409722222
ERBB4	rs2102996	7.69E-08	43.5	-12	18	0.289655172
ERBB4	rs2102996	7.70E-08	40.5	-15	22.5	0.289655172
INPP4B	rs2645813	7.72E-08	-48	15	46.5	0.076388889
ANK3	rs10994198	7.73E-08	-7.5	-73.5	40.5	0.179310345
ERBB4	rs2102996	7.74E-08	40.5	-13.5	21	0.289655172
CACNA1A	rs4926249	7.75E-08	40.5	-31.5	22.5	0.409722222
INPP4B	rs2645813	7.77E-08	-46.5	15	48	0.076388889
ZBTB20	rs4682165	7.77E-08	28.5	-85.5	-16.5	0.204861111
ZNF365	rs7907542	7.77E-08	21	-97.5	-13.5	0.173611111
ZBTB20	rs9817665	7.78E-08	-52.5	-39	48	0.2
CACNA1A	rs4926248	7.81E-08	37.5	-33	21	0.409722222
GFRA2	rs10095228	7.84E-08	33	-31.5	-7.5	0.357638889
ATP2B2	rs7618415	7.85E-08	-52.5	15	-9	0.055172414
PDE4D	rs7714765	7.86E-08	-36	25.5	-25.5	0.062068966
CACNA1A	rs4926248	7.86E-08	37.5	-28.5	13.5	0.409722222
CACNA1A	rs4926249	7.89E-08	40.5	-28.5	9	0.409722222
ERBB4	rs2102996	7.93E-08	40.5	-18	19.5	0.289655172
ERBB4	rs2102996	7.94E-08	42	-13.5	22.5	0.289655172
INPP4B	rs2645810	7.94E-08	-43.5	15	43.5	0.079310345
ATP2B2	rs7618415	7.95E-08	-52.5	16.5	-10.5	0.055172414
PPP1R1B	rs907094	7.95E-08	-9	-37.5	46.5	0.420689655
PPP1R1B	rs3764352	7.95E-08	-9	-37.5	46.5	0.420689655
ERBB4	rs2102996	7.97E-08	39	-16.5	16.5	0.289655172
GRIK2	rs627428	7.97E-08	40.5	36	22.5	0.072916667
INPP4B	rs2645813	7.98E-08	-45	12	43.5	0.076388889
PPP1R1B	rs907094	8.01E-08	-10.5	-45	51	0.420689655
PPP1R1B	rs3764352	8.01E-08	-10.5	-45	51	0.420689655
CACNA1A	rs4926249	8.03E-08	36	-28.5	13.5	0.409722222
INPP4B	rs1511252	8.04E-08	-45	13.5	42	0.075862069
INPP4B	rs2667100	8.04E-08	-45	13.5	42	0.075862069
PPP3CA	rs3804357	8.05E-08	34.5	16.5	-42	0.239583333
ADAM12	rs4420178	8.06E-08	3	-27	6	0.155172414
INPP4B	rs2645810	8.07E-08	-46.5	12	51	0.079310345
NOS1AP	rs6671271	8.08E-08	-22.5	-58.5	66	0.291666667
INPP4B	rs2645810	8.08E-08	-46.5	10.5	40.5	0.079310345
ERBB4	rs2102996	8.08E-08	39	-15	18	0.289655172
CACNA1A	rs4926248	8.09E-08	42	-27	18	0.409722222
PSAP	rs7905774	8.10E-08	-13.5	-66	0	0.262068966
CACNA1A	rs4926249	8.10E-08	42	-25.5	12	0.409722222
CACNA1A	rs4926248	8.10E-08	39	-27	21	0.409722222
CACNA1A	rs4926248	8.11E-08	39	-27	22.5	0.409722222
PPP1R1B	rs907094	8.11E-08	-6	-40.5	51	0.420689655
PPP1R1B	rs3764352	8.11E-08	-6	-40.5	51	0.420689655
ATP2B2	rs7618415	8.12E-08	-49.5	16.5	-10.5	0.055172414
PPP3CA	rs3804357	8.13E-08	36	16.5	-42	0.239583333
PPP3CA	rs3804357	8.13E-08	34.5	16.5	-40.5	0.239583333
NRXN1	rs13008919	8.13E-08	-36	12	40.5	0.372413793
CACNA1A	rs4926249	8.13E-08	36	-28.5	19.5	0.409722222
INPP4B	rs336361	8.13E-08	37.5	-51	58.5	0.072413793
PPP1R1B	rs907094	8.13E-08	-10.5	-43.5	55.5	0.420689655
PPP1R1B	rs3764352	8.13E-08	-10.5	-43.5	55.5	0.420689655
PPP1R1B	rs907094	8.14E-08	-10.5	-37.5	51	0.420689655
PPP1R1B	rs3764352	8.14E-08	-10.5	-37.5	51	0.420689655
PDE4D	rs7714765	8.16E-08	-16.5	64.5	22.5	0.062068966
CACNA1A	rs4926249	8.16E-08	43.5	-25.5	12	0.409722222
ANK3	rs10994198	8.16E-08	-10.5	-75	39	0.179310345
PPP3CA	rs3804357	8.18E-08	36	13.5	-40.5	0.239583333
CACNA1A	rs4926249	8.20E-08	43.5	-30	18	0.409722222
ZBTB20	rs9817665	8.23E-08	-52.5	-40.5	46.5	0.2
CACNA1A	rs4926248	8.25E-08	40.5	-31.5	15	0.409722222
ATP2B2	rs7618415	8.27E-08	-49.5	16.5	-12	0.055172414
HK1	rs10823355	8.27E-08	10.5	-46.5	57	0.162068966
NOS1AP	rs6671271	8.27E-08	-25.5	-57	64.5	0.291666667
INPP4B	rs2645810	8.27E-08	-49.5	13.5	46.5	0.079310345
CACNA1A	rs4926249	8.28E-08	39	-27	19.5	0.409722222
EIF2B5	rs3792299	8.28E-08	7.5	-4.5	54	0.136363636
NOS1AP	rs6671271	8.29E-08	-27	-58.5	67.5	0.291666667
CACNA1A	rs4926248	8.32E-08	34.5	-30	15	0.409722222
PDE4D	rs7714765	8.33E-08	-18	63	22.5	0.062068966
ERBB4	rs2102996	8.37E-08	46.5	-16.5	16.5	0.289655172
CACNA1A	rs4926248	8.37E-08	36	-28.5	18	0.409722222
NRG3	rs7070689	8.38E-08	34.5	7.5	-36	0.100694444
CACNA1A	rs4926248	8.38E-08	46.5	-25.5	21	0.409722222
CACNA1A	rs4926248	8.40E-08	36	-28.5	19.5	0.409722222
CACNA1A	rs4926249	8.40E-08	43.5	-30	19.5	0.409722222
PDE4D	rs7714765	8.42E-08	-18	61.5	25.5	0.062068966
CACNA1A	rs4926249	8.43E-08	42	-25.5	13.5	0.409722222
PPP1R1B	rs907094	8.43E-08	-7.5	-37.5	48	0.420689655
PPP1R1B	rs3764352	8.43E-08	-7.5	-37.5	48	0.420689655
ANK3	rs10994198	8.43E-08	-9	-73.5	37.5	0.179310345
PPP1R1B	rs907094	8.43E-08	-12	-40.5	51	0.420689655
PPP1R1B	rs3764352	8.43E-08	-12	-40.5	51	0.420689655
PPP3CA	rs3804357	8.45E-08	36	15	-39	0.239583333
EIF2B5	rs3792299	8.46E-08	7.5	-3	57	0.136363636
INPP4B	rs336361	8.47E-08	40.5	-51	58.5	0.072413793
ERBB4	rs2102996	8.49E-08	46.5	-15	21	0.289655172
ZNF365	rs7907542	8.50E-08	22.5	-97.5	-13.5	0.173611111
CACNA1A	rs4926248	8.50E-08	39	-27	19.5	0.409722222
PDE4D	rs7714765	8.51E-08	-19.5	61.5	25.5	0.062068966
NRG3	rs7070689	8.53E-08	34.5	9	-36	0.100694444
NOS1AP	rs6671271	8.54E-08	-21	-61.5	67.5	0.291666667
CACNA1A	rs4926249	8.54E-08	43.5	-25.5	13.5	0.409722222
ERBB4	rs2102996	8.54E-08	43.5	-12	13.5	0.289655172
PSAP	rs7905774	8.55E-08	-10.5	-66	1.5	0.262068966
PDE4D	rs10059334	8.57E-08	-31.5	25.5	-27	0.062068966
CACNA1A	rs4926248	8.57E-08	42	-25.5	21	0.409722222
CACNA1A	rs4926249	8.57E-08	37.5	-28.5	10.5	0.409722222
CTNNA2	rs11895953	8.57E-08	13.5	39	43.5	0.128472222
ATP2B2	rs7618415	8.57E-08	-52.5	15	-12	0.055172414
ATP2B2	rs7618415	8.59E-08	-52.5	16.5	-12	0.055172414
ERBB4	rs2102996	8.61E-08	43.5	-13.5	22.5	0.289655172
PPP3CA	rs3804357	8.61E-08	34.5	15	-42	0.239583333
HK1	rs10823355	8.62E-08	10.5	-48	57	0.162068966
INPP4B	rs2645813	8.64E-08	-48	15	43.5	0.076388889
ATP2B2	rs7618415	8.64E-08	-49.5	13.5	-7.5	0.055172414
ZBTB20	rs9817665	8.66E-08	-54	-40.5	46.5	0.2
ZBTB20	rs9817665	8.68E-08	-52.5	-37.5	46.5	0.2
ERBB4	rs2102996	8.70E-08	45	-13.5	21	0.289655172
SLIT3	rs7712111	8.70E-08	13.5	-18	45	0.313380282
ZBTB20	rs4682165	8.70E-08	-52.5	-40.5	46.5	0.204861111
PSAP	rs7905774	8.71E-08	-12	-66	1.5	0.262068966
ERBB4	rs2102996	8.71E-08	40.5	-16.5	22.5	0.289655172
CACNA1A	rs4926248	8.72E-08	40.5	-27	16.5	0.409722222
ANK3	rs10994198	8.72E-08	-13.5	-72	39	0.179310345
CACNA1A	rs4926249	8.78E-08	40.5	-33	21	0.409722222
ERBB4	rs2102996	8.81E-08	43.5	-16.5	22.5	0.289655172
INPP4B	rs2645813	8.82E-08	-48	13.5	42	0.076388889
INPP4B	rs2645810	8.82E-08	-48	15	42	0.079310345
PPP1R1B	rs907094	8.83E-08	-12	-40.5	49.5	0.420689655
PPP1R1B	rs3764352	8.83E-08	-12	-40.5	49.5	0.420689655
INPP4B	rs2645810	8.83E-08	-46.5	16.5	45	0.079310345
ERBB4	rs2102996	8.83E-08	42	-12	13.5	0.289655172
MAGI2	rs1918935	8.83E-08	-40.5	-63	34.5	0.135416667
PPP1R1B	rs907094	8.84E-08	-10.5	-46.5	52.5	0.420689655
PPP1R1B	rs3764352	8.84E-08	-10.5	-46.5	52.5	0.420689655
PPP1R1B	rs907094	8.85E-08	-9	-45	51	0.420689655
PPP1R1B	rs3764352	8.85E-08	-9	-45	51	0.420689655
ANK3	rs10994198	8.88E-08	-9	-72	40.5	0.179310345
ERBB4	rs2102996	8.88E-08	46.5	-16.5	19.5	0.289655172
CACNA1A	rs4926249	8.90E-08	45	-27	19.5	0.409722222
INPP4B	rs2645810	8.91E-08	-43.5	12	46.5	0.079310345
PPP3CA	rs3804357	8.93E-08	36	16.5	-40.5	0.239583333
ERBB4	rs2102996	8.95E-08	42	-12	19.5	0.289655172
ZNF365	rs7907542	8.96E-08	19.5	-97.5	-15	0.173611111
CACNA1A	rs4926248	8.96E-08	39	-33	18	0.409722222
NOS1AP	rs6671271	8.96E-08	-27	-55.5	61.5	0.291666667
INPP4B	rs336361	8.97E-08	40.5	-49.5	60	0.072413793
CACNA1A	rs4926248	9.00E-08	36	-28.5	16.5	0.409722222
SLIT3	rs6555841	9.01E-08	33	-84	1.5	0.482758621
ZBTB20	rs9817665	9.02E-08	-54	-36	45	0.2
NOS1AP	rs6671271	9.02E-08	-25.5	-58.5	64.5	0.291666667
SLIT3	rs7712111	9.02E-08	12	-18	45	0.313380282
NOS1AP	rs6671271	9.03E-08	-19.5	-60	69	0.291666667
CACNA1A	rs4926248	9.03E-08	45	-27	21	0.409722222
NOS1AP	rs6671271	9.04E-08	-19.5	-60	67.5	0.291666667
INPP4B	rs1511252	9.04E-08	-46.5	15	43.5	0.075862069
INPP4B	rs2667100	9.04E-08	-46.5	15	43.5	0.075862069
NRXN1	rs13008919	9.05E-08	-34.5	15	42	0.372413793
CACNA1A	rs4926248	9.06E-08	40.5	-31.5	16.5	0.409722222
CACNA1A	rs4926248	9.07E-08	36	-28.5	21	0.409722222
CACNA1A	rs4926248	9.08E-08	42	-28.5	22.5	0.409722222
INPP4B	rs2645810	9.12E-08	-46.5	16.5	46.5	0.079310345
NOS1AP	rs6671271	9.13E-08	-18	-61.5	69	0.291666667
ANK3	rs10994198	9.13E-08	-13.5	-70.5	40.5	0.179310345
ZNF365	rs7907542	9.15E-08	19.5	-99	-13.5	0.173611111
NRXN1	rs13008919	9.16E-08	-33	13.5	42	0.372413793
ERBB4	rs2102996	9.17E-08	40.5	-16.5	12	0.289655172
CACNA1A	rs4926248	9.18E-08	39	-27	18	0.409722222
NOS1AP	rs6671271	9.19E-08	-28.5	-55.5	61.5	0.291666667
CACNA1A	rs4926248	9.20E-08	42	-28.5	16.5	0.409722222
NRG3	rs7070689	9.20E-08	33	9	-36	0.100694444
PPP1R1B	rs907094	9.21E-08	-7.5	-40.5	48	0.420689655
PPP1R1B	rs3764352	9.21E-08	-7.5	-40.5	48	0.420689655
ERBB4	rs2102996	9.22E-08	46.5	-15	16.5	0.289655172
INPP4B	rs336361	9.24E-08	39	-49.5	58.5	0.072413793
CACNA1A	rs4926249	9.26E-08	43.5	-30	16.5	0.409722222
PPP1R1B	rs907094	9.26E-08	-12	-39	49.5	0.420689655
PPP1R1B	rs3764352	9.26E-08	-12	-39	49.5	0.420689655
PDE4D	rs10059334	9.26E-08	-36	30	-22.5	0.062068966
NOS1AP	rs6671271	9.27E-08	-19.5	-61.5	67.5	0.291666667
GRIK2	rs627428	9.36E-08	42	36	21	0.072916667
ANK3	rs10994198	9.36E-08	-7.5	-75	39	0.179310345
SLIT3	rs7712111	9.37E-08	15	-18	45	0.313380282
PDE4D	rs7714765	9.38E-08	-18	64.5	22.5	0.062068966
PDE4D	rs10059334	9.43E-08	-15	55.5	16.5	0.062068966
ERBB4	rs2102996	9.46E-08	42	-18	13.5	0.289655172
PPP1R1B	rs907094	9.46E-08	-12	-39	51	0.420689655
PPP1R1B	rs3764352	9.46E-08	-12	-39	51	0.420689655
ERBB4	rs2102996	9.47E-08	39	-16.5	18	0.289655172
ERBB4	rs2102996	9.48E-08	39	-15	12	0.289655172
CACNA1A	rs4926249	9.50E-08	36	-28.5	21	0.409722222
CACNA1A	rs4926248	9.51E-08	40.5	-31.5	18	0.409722222
CACNA1A	rs4926248	9.51E-08	46.5	52.5	0	0.409722222
CACNA1A	rs4926248	9.51E-08	40.5	-27	15	0.409722222
CACNA1A	rs4926249	9.51E-08	43.5	-30	13.5	0.409722222
CACNA1A	rs4926249	9.54E-08	45	-25.5	21	0.409722222
PDE4D	rs7714765	9.54E-08	-16.5	63	22.5	0.062068966
CACNA1A	rs4926249	9.55E-08	39	-34.5	21	0.409722222
INPP4B	rs2645810	9.56E-08	-43.5	10.5	42	0.079310345
CACNA1A	rs4926249	9.58E-08	39	-27	21	0.409722222
ZBTB20	rs4682165	9.60E-08	31.5	-84	-13.5	0.204861111
NOS1AP	rs6671271	9.61E-08	-18	-63	69	0.291666667
ZNF365	rs7907542	9.61E-08	21	-99	-12	0.173611111
INPP4B	rs2645813	9.67E-08	-48	15	48	0.076388889
ANK3	rs10994198	9.68E-08	-10.5	-72	42	0.179310345
CFB	rs537160	9.68E-08	21	-84	27	0.479166667
ADAM12	rs1871054	9.70E-08	-36	7.5	37.5	0.458333333
INPP4B	rs2645813	9.71E-08	-48	13.5	46.5	0.076388889
NRG3	rs7070689	9.78E-08	33	7.5	-36	0.100694444
INPP4B	rs2645810	9.78E-08	-48	13.5	40.5	0.079310345
INPP4B	rs2645813	9.82E-08	-46.5	15	49.5	0.076388889
ZBTB20	rs4682165	9.85E-08	-55.5	-36	46.5	0.204861111
ERBB4	rs2102996	9.87E-08	39	-13.5	15	0.289655172
HK1	rs10823355	9.87E-08	9	-46.5	57	0.162068966
CACNA1A	rs4926249	9.87E-08	43.5	-30	15	0.409722222
PPP1R1B	rs907094	9.89E-08	-9	-45	57	0.420689655
PPP1R1B	rs3764352	9.89E-08	-9	-45	57	0.420689655
PPP1R1B	rs907094	9.89E-08	-9	-39	54	0.420689655
PPP1R1B	rs3764352	9.89E-08	-9	-39	54	0.420689655
CACNA1A	rs4926249	9.91E-08	43.5	-30	12	0.409722222
ERBB4	rs2102996	9.91E-08	40.5	-13.5	12	0.289655172
PPP1R1B	rs907094	9.95E-08	-7.5	-45	57	0.420689655
PPP1R1B	rs3764352	9.95E-08	-7.5	-45	57	0.420689655
PPP1R1B	rs907094	9.97E-08	-12	-40.5	48	0.420689655
PPP1R1B	rs3764352	9.97E-08	-12	-40.5	48	0.420689655
PPP1R1B	rs907094	9.98E-08	-7.5	-37.5	51	0.420689655
PPP1R1B	rs3764352	9.98E-08	-7.5	-37.5	51	0.420689655
ZBTB20	rs4682165	9.99E-08	-55.5	-37.5	48	0.204861111
INPP4B	rs2645810	9.99E-08	-45	12	51	0.079310345
EIF2B5	rs3792299	1.00E-07	-13.5	-49.5	49.5	0.136363636
CACNA1A	rs4926248	1.00E-07	39	-27	16.5	0.409722222
CACNA1A	rs4926249	1.00E-07	43.5	-27	10.5	0.409722222
ZBTB20	rs4682165	1.00E-07	28.5	-85.5	-15	0.204861111
INPP4B	rs2645810	1.00E-07	-49.5	15	45	0.079310345
PPP3CA	rs3804357	1.01E-07	34.5	15	-39	0.239583333
ZBTB20	rs9817665	1.01E-07	-52.5	-40.5	48	0.2
PDE4D	rs7714765	1.01E-07	-15	64.5	25.5	0.062068966
ZBTB20	rs4682165	1.01E-07	30	-85.5	-15	0.204861111
PSAP	rs7905774	1.01E-07	-12	-66	0	0.262068966
INPP4B	rs336361	1.02E-07	40.5	-52.5	61.5	0.072413793
NRXN1	rs13008919	1.02E-07	-36	15	42	0.372413793
CACNA1A	rs4926248	1.02E-07	42	-28.5	15	0.409722222
CACNA1A	rs4926248	1.02E-07	42	-28.5	13.5	0.409722222
PDE4D	rs966221	1.02E-07	-48	-6	36	0.184027778
FGF14	rs9518631	1.02E-07	33	-42	48	0.178321678
ALDH1A2	rs4646644	1.02E-07	-42	-6	-31.5	0.107638889
PDE4D	rs966221	1.02E-07	-49.5	-4.5	34.5	0.184027778
GRIK2	rs627428	1.02E-07	42	37.5	22.5	0.072916667
CACNA1A	rs4926249	1.02E-07	42	-30	22.5	0.409722222
CACNA1A	rs4926248	1.03E-07	40.5	-27	13.5	0.409722222
INPP4B	rs1511252	1.03E-07	-46.5	13.5	45	0.075862069
INPP4B	rs2667100	1.03E-07	-46.5	13.5	45	0.075862069
ERBB4	rs2102996	1.03E-07	42	-16.5	12	0.289655172
CACNA1A	rs4926248	1.03E-07	42	-27	16.5	0.409722222
CACNA1A	rs4926249	1.03E-07	43.5	-25.5	21	0.409722222
ERBB4	rs2102996	1.03E-07	39	-15	19.5	0.289655172
NOS1AP	rs6671271	1.03E-07	-28.5	-57	63	0.291666667
CACNA1A	rs4926249	1.03E-07	42	-31.5	21	0.409722222
CACNA1A	rs4926248	1.03E-07	40.5	-28.5	10.5	0.409722222
PDE4D	rs7714765	1.04E-07	-16.5	61.5	24	0.062068966
HK1	rs10823355	1.04E-07	10.5	-46.5	58.5	0.162068966
INPP4B	rs1511252	1.04E-07	-45	12	42	0.075862069
INPP4B	rs2667100	1.04E-07	-45	12	42	0.075862069
NOS1AP	rs6671271	1.04E-07	-22.5	-61.5	67.5	0.291666667
ERBB4	rs2102996	1.04E-07	45	-18	15	0.289655172
PPP1R1B	rs907094	1.04E-07	-12	-40.5	52.5	0.420689655
PPP1R1B	rs3764352	1.04E-07	-12	-40.5	52.5	0.420689655
INPP4B	rs1511252	1.04E-07	-46.5	12	42	0.075862069
INPP4B	rs2667100	1.04E-07	-46.5	12	42	0.075862069
PPP1R1B	rs907094	1.04E-07	-10.5	-37.5	46.5	0.420689655
PPP1R1B	rs3764352	1.04E-07	-10.5	-37.5	46.5	0.420689655
ZBTB20	rs4682165	1.04E-07	-54	-36	45	0.204861111
ADAM12	rs4420178	1.05E-07	3	-27	4.5	0.155172414
CACNA1A	rs4926249	1.05E-07	42	-25.5	15	0.409722222
PPP1R1B	rs907094	1.05E-07	-6	-40.5	54	0.420689655
PPP1R1B	rs3764352	1.05E-07	-6	-40.5	54	0.420689655
CACNA1A	rs4926248	1.05E-07	39	-31.5	22.5	0.409722222
INPP4B	rs336361	1.05E-07	42	-49.5	60	0.072413793
PPP1R1B	rs907094	1.05E-07	-7.5	-45	52.5	0.420689655
PPP1R1B	rs3764352	1.05E-07	-7.5	-45	52.5	0.420689655
ATP2B2	rs7618415	1.05E-07	-52.5	13.5	-9	0.055172414
ERBB4	rs2102996	1.05E-07	43.5	-13.5	12	0.289655172
INPP4B	rs2645813	1.05E-07	-46.5	13.5	48	0.076388889
PPP3CA	rs3804357	1.06E-07	36	13.5	-37.5	0.239583333
ZBTB20	rs4682165	1.06E-07	30	-85.5	-16.5	0.204861111
PDE4D	rs7714765	1.06E-07	-16.5	66	22.5	0.062068966
CACNA1A	rs4926248	1.06E-07	43.5	-25.5	19.5	0.409722222
ANK3	rs10994198	1.06E-07	-10.5	-73.5	37.5	0.179310345
NOS1AP	rs6671271	1.06E-07	-28.5	-60	67.5	0.291666667
ANK3	rs10994198	1.06E-07	-10.5	-75	42	0.179310345
CACNA1A	rs4926248	1.06E-07	40.5	-31.5	19.5	0.409722222
INPP4B	rs2645810	1.06E-07	-45	13.5	52.5	0.079310345
INPP4B	rs2645810	1.06E-07	-45	15	51	0.079310345
CACNA1A	rs4926249	1.06E-07	43.5	-28.5	10.5	0.409722222
INPP4B	rs2645810	1.06E-07	-45	10.5	45	0.079310345
INPP4B	rs2645810	1.07E-07	-45	16.5	45	0.079310345
ERBB4	rs2102996	1.07E-07	42	-18	21	0.289655172
ZBTB20	rs4682165	1.07E-07	-55.5	-39	48	0.204861111
CACNA1A	rs4926249	1.07E-07	37.5	-27	15	0.409722222
NOS1AP	rs6671271	1.07E-07	-24	-58.5	64.5	0.291666667
ZBTB20	rs4682165	1.07E-07	33	-82.5	-15	0.204861111
CACNA1A	rs4926249	1.07E-07	43.5	-28.5	22.5	0.409722222
ERBB4	rs2102996	1.07E-07	39	-13.5	16.5	0.289655172
CACNA1A	rs4926248	1.07E-07	36	-28.5	22.5	0.409722222
CACNA1A	rs4926248	1.07E-07	36	-28.5	15	0.409722222
RELN	rs262359	1.07E-07	21	-61.5	51	0.186206897
GFRA2	rs10095228	1.07E-07	33	-33	-7.5	0.357638889
CACNA1A	rs4926248	1.08E-07	39	-33	19.5	0.409722222
SLIT3	rs6555841	1.08E-07	33	-85.5	3	0.482758621
PPP1R1B	rs907094	1.08E-07	-12	-39	48	0.420689655
PPP1R1B	rs3764352	1.08E-07	-12	-39	48	0.420689655
CACNA1C	rs2887780	1.08E-07	-25.5	-61.5	-1.5	0.403448276
ZNF365	rs7907542	1.08E-07	22.5	-96	-16.5	0.173611111
PDE4D	rs7714765	1.08E-07	-18	61.5	22.5	0.062068966
CACNA1C	rs2887780	1.08E-07	-21	-66	-1.5	0.403448276
ANK3	rs10994198	1.08E-07	-9	-72	39	0.179310345
NRXN1	rs13008919	1.08E-07	-33	15	37.5	0.372413793
ERBB4	rs2102996	1.08E-07	39	-13.5	13.5	0.289655172
PDE4D	rs7714765	1.09E-07	-34.5	24	-25.5	0.062068966
CACNA1A	rs4926248	1.09E-07	40.5	-30	22.5	0.409722222
CACNA1A	rs4926248	1.09E-07	42	-28.5	12	0.409722222
MAGI2	rs1918935	1.09E-07	-39	-60	34.5	0.135416667
CACNA1A	rs4926249	1.09E-07	42	-25.5	10.5	0.409722222
PDE4D	rs966221	1.09E-07	-48	-6	39	0.184027778
CACNA1A	rs4926248	1.09E-07	45	-27	22.5	0.409722222
ERBB4	rs2102996	1.09E-07	43.5	-12	19.5	0.289655172
ZBTB20	rs4682165	1.09E-07	27	-84	-16.5	0.204861111
RELN	rs2075044	1.09E-07	42	-6	40.5	0.195804196
NOS1AP	rs6671271	1.09E-07	-27	-58.5	66	0.291666667
ERBB4	rs2102996	1.09E-07	40.5	-18	13.5	0.289655172
ERBB4	rs2102996	1.09E-07	40.5	-13.5	22.5	0.289655172
NOS1AP	rs6671271	1.10E-07	-27	-57	64.5	0.291666667
INPP4B	rs2645810	1.10E-07	-49.5	13.5	42	0.079310345
CACNA1A	rs4926249	1.10E-07	37.5	-27	16.5	0.409722222
ZBTB20	rs9817665	1.10E-07	-55.5	-37.5	46.5	0.2
INPP4B	rs2645813	1.10E-07	-45	15	46.5	0.076388889
NRXN1	rs13008919	1.10E-07	-37.5	13.5	39	0.372413793
SLIT3	rs6555841	1.11E-07	33	-85.5	1.5	0.482758621
ERBB4	rs2102996	1.11E-07	45	-13.5	13.5	0.289655172
CACNA1A	rs4926248	1.11E-07	39	-27	15	0.409722222
INPP4B	rs2645810	1.11E-07	-46.5	10.5	45	0.079310345
NRG3	rs7070689	1.11E-07	34.5	7.5	-37.5	0.100694444
PPP1R1B	rs907094	1.11E-07	-6	-39	51	0.420689655
PPP1R1B	rs3764352	1.11E-07	-6	-39	51	0.420689655
INPP4B	rs1511252	1.11E-07	-45	13.5	45	0.075862069
INPP4B	rs2667100	1.11E-07	-45	13.5	45	0.075862069
CACNA1A	rs4926248	1.12E-07	48	-24	22.5	0.409722222
EIF2B5	rs3792299	1.12E-07	9	-3	54	0.136363636
ANK3	rs10994198	1.12E-07	-7.5	-75	40.5	0.179310345
GFRA2	rs10095228	1.12E-07	33	-30	-7.5	0.357638889
PPP1R1B	rs907094	1.12E-07	-10.5	-43.5	48	0.420689655
PPP1R1B	rs3764352	1.12E-07	-10.5	-43.5	48	0.420689655
CACNA1A	rs4926249	1.12E-07	39	-27	22.5	0.409722222
CACNA1A	rs4926249	1.12E-07	43.5	-25.5	15	0.409722222
NOS1AP	rs6671271	1.12E-07	-21	-58.5	67.5	0.291666667
PPP3CA	rs3804357	1.13E-07	37.5	13.5	-39	0.239583333
ZBTB20	rs9817665	1.13E-07	-52.5	-39	45	0.2
NRG3	rs7070689	1.13E-07	33	9	-37.5	0.100694444
INPP4B	rs336361	1.13E-07	40.5	-52.5	60	0.072413793
PSAP	rs7905774	1.13E-07	-12	-69	1.5	0.262068966
PDE4D	rs7714765	1.13E-07	-18	63	27	0.062068966
CACNA1A	rs4926248	1.13E-07	39	-28.5	10.5	0.409722222
ERBB4	rs2102996	1.13E-07	43.5	-15	12	0.289655172
PPP3CA	rs3804357	1.13E-07	34.5	13.5	-40.5	0.239583333
INPP4B	rs2645810	1.13E-07	-46.5	16.5	48	0.079310345
CACNA1A	rs4926248	1.13E-07	42	-27	15	0.409722222
PPP1R1B	rs907094	1.13E-07	-12	-42	51	0.420689655
PPP1R1B	rs3764352	1.13E-07	-12	-42	51	0.420689655
NOS1AP	rs6671271	1.14E-07	-24	-57	64.5	0.291666667
CACNA1A	rs4926248	1.14E-07	37.5	-28.5	12	0.409722222
CACNA1A	rs4926248	1.14E-07	42	-30	19.5	0.409722222
ATP2B2	rs7618415	1.14E-07	-48	15	-10.5	0.055172414
ZBTB20	rs4682165	1.14E-07	27	-85.5	-16.5	0.204861111
PPP1R1B	rs907094	1.14E-07	-12	-40.5	46.5	0.420689655
PPP1R1B	rs3764352	1.14E-07	-12	-40.5	46.5	0.420689655
NOS1AP	rs6671271	1.14E-07	-27	-58.5	64.5	0.291666667
ZBTB20	rs4682165	1.14E-07	-54	-40.5	45	0.204861111
CACNA1A	rs4926249	1.14E-07	40.5	-25.5	13.5	0.409722222
GFRA2	rs10095228	1.14E-07	33	-30	-9	0.357638889
ERBB4	rs2102996	1.15E-07	43.5	-19.5	16.5	0.289655172
INPP4B	rs2645813	1.15E-07	-45	13.5	46.5	0.076388889
ERBB4	rs2102996	1.15E-07	40.5	-12	16.5	0.289655172
NRXN1	rs13008919	1.15E-07	-33	15	42	0.372413793
CACNA1A	rs4926249	1.15E-07	45	-25.5	12	0.409722222
NRXN1	rs13008919	1.15E-07	-34.5	15	37.5	0.372413793
LGI1	rs11187648	1.15E-07	18	-76.5	30	0.39084507
INPP4B	rs1511252	1.15E-07	-48	13.5	43.5	0.075862069
INPP4B	rs2667100	1.15E-07	-48	13.5	43.5	0.075862069
SLIT3	rs7712111	1.15E-07	10.5	-18	45	0.313380282
ATP2B2	rs7618415	1.15E-07	-51	16.5	-9	0.055172414
SLIT3	rs7712111	1.15E-07	12	-18	46.5	0.313380282
ZBTB20	rs4682165	1.15E-07	-52.5	-37.5	46.5	0.204861111
INPP4B	rs1511252	1.16E-07	-46.5	15	45	0.075862069
INPP4B	rs2667100	1.16E-07	-46.5	15	45	0.075862069
CACNA1A	rs4926248	1.16E-07	42	-27	13.5	0.409722222
CACNA1C	rs2887780	1.16E-07	-22.5	-66	-1.5	0.403448276
CACNA1C	rs2887780	1.16E-07	-24	-64.5	-1.5	0.403448276
PPP1R1B	rs907094	1.16E-07	-9	-46.5	57	0.420689655
PPP1R1B	rs3764352	1.16E-07	-9	-46.5	57	0.420689655
CACNA1A	rs4926249	1.16E-07	36	-28.5	22.5	0.409722222
CACNA1A	rs4926248	1.16E-07	46.5	51	0	0.409722222
EIF2B5	rs2280740	1.16E-07	10.5	-4.5	57	0.128472222
CTNNA2	rs11895953	1.16E-07	13.5	39	42	0.128472222
PPP1R1B	rs907094	1.16E-07	-12	-42	52.5	0.420689655
PPP1R1B	rs3764352	1.16E-07	-12	-42	52.5	0.420689655
GRIK2	rs627428	1.17E-07	43.5	37.5	21	0.072916667
ANK3	rs10994198	1.17E-07	-9	-75	42	0.179310345
SLIT3	rs7712111	1.17E-07	13.5	-18	46.5	0.313380282
ERBB4	rs2102996	1.17E-07	39	-16.5	19.5	0.289655172
CACNA1A	rs4926248	1.17E-07	42	-30	18	0.409722222
ZBTB20	rs4682165	1.17E-07	-54	-36	48	0.204861111
CACNA1A	rs4926248	1.18E-07	43.5	-24	22.5	0.409722222
MAGI2	rs1918935	1.18E-07	-40.5	-61.5	33	0.135416667
CACNA1A	rs4926249	1.18E-07	40.5	-25.5	12	0.409722222
PDE4D	rs10059334	1.18E-07	-16.5	57	16.5	0.062068966
CACNA1A	rs4926249	1.18E-07	45	-27	12	0.409722222
ZNF365	rs7907542	1.18E-07	24	-97.5	-15	0.173611111
ERBB4	rs2102996	1.19E-07	39	-16.5	12	0.289655172
CACNA1A	rs4926248	1.19E-07	43.5	-27	18	0.409722222
NRXN1	rs13008919	1.19E-07	-37.5	13.5	42	0.372413793
NRG3	rs7070689	1.19E-07	34.5	9	-37.5	0.100694444
ATXN1	rs721010	1.19E-07	-45	1.5	18	0.220689655
ERBB4	rs2102996	1.19E-07	45	-15	13.5	0.289655172
PPP1R1B	rs907094	1.19E-07	-10.5	-39	45	0.420689655
PPP1R1B	rs3764352	1.19E-07	-10.5	-39	45	0.420689655
CACNA1A	rs4926249	1.19E-07	43.5	-25.5	10.5	0.409722222
CACNA1A	rs4926249	1.19E-07	45	-27	13.5	0.409722222
INPP4B	rs2645810	1.19E-07	-43.5	15	46.5	0.079310345
CACNA1A	rs4926249	1.19E-07	40.5	-34.5	16.5	0.409722222
KIAA1217	rs9299784	1.20E-07	-16.5	-22.5	70.5	0.186206897
INPP4B	rs336361	1.20E-07	39	-52.5	58.5	0.072413793
ATP2B2	rs7618415	1.20E-07	-52.5	13.5	-10.5	0.055172414
INPP4B	rs336361	1.20E-07	40.5	-51	61.5	0.072413793
CACNA1A	rs4926249	1.20E-07	45	-28.5	19.5	0.409722222
CACNA1C	rs2887780	1.20E-07	-21	-66	-3	0.403448276
ATP2B2	rs7618415	1.20E-07	-51	12	-7.5	0.055172414
CACNA1A	rs4926249	1.20E-07	37.5	-27	13.5	0.409722222
ERBB4	rs2102996	1.21E-07	42	-12	21	0.289655172
ZNF365	rs7907542	1.21E-07	19.5	-97.5	-13.5	0.173611111
ERBB4	rs2102996	1.21E-07	40.5	-12	18	0.289655172
ADAM12	rs1871054	1.21E-07	-33	7.5	36	0.458333333
ANK3	rs10994198	1.21E-07	-9	-75	37.5	0.179310345
CACNA1A	rs4926249	1.21E-07	36	-28.5	12	0.409722222
INPP4B	rs2645810	1.21E-07	-49.5	12	43.5	0.079310345
ATP2B2	rs7618415	1.21E-07	-49.5	13.5	-12	0.055172414
ERBB4	rs2102996	1.21E-07	40.5	-12	15	0.289655172
CACNA1A	rs4926248	1.21E-07	45	-25.5	19.5	0.409722222
FGF14	rs9518631	1.21E-07	34.5	-43.5	52.5	0.178321678
GFRA2	rs10095228	1.21E-07	31.5	-33	-7.5	0.357638889
GFRA2	rs10095228	1.21E-07	31.5	-28.5	-7.5	0.357638889
PDE4D	rs966221	1.22E-07	-48	-4.5	36	0.184027778
CACNA1A	rs4926248	1.22E-07	42	-30	12	0.409722222
CACNA1A	rs4926249	1.22E-07	39	-27	10.5	0.409722222
INPP4B	rs1511252	1.22E-07	-45	15	43.5	0.075862069
INPP4B	rs2667100	1.22E-07	-45	15	43.5	0.075862069
PPP1R1B	rs907094	1.22E-07	-10.5	-40.5	45	0.420689655
PPP1R1B	rs3764352	1.22E-07	-10.5	-40.5	45	0.420689655
ERBB4	rs2102996	1.22E-07	45	-12	15	0.289655172
CACNA1A	rs4926248	1.22E-07	43.5	-28.5	19.5	0.409722222
MEGF10	rs3812054	1.22E-07	34.5	-57	-10.5	0.055172414
MEGF10	rs17673474	1.22E-07	34.5	-57	-10.5	0.055172414
CTNNA2	rs11895953	1.22E-07	12	39	43.5	0.128472222
PPP3CA	rs3804357	1.23E-07	34.5	13.5	-39	0.239583333
NOS1AP	rs6671271	1.23E-07	-25.5	-57	66	0.291666667
PDE4D	rs10059334	1.23E-07	-36	25.5	-22.5	0.062068966
PDE4D	rs7714765	1.23E-07	-33	25.5	-25.5	0.062068966
CACNA1A	rs4926248	1.23E-07	40.5	-27	12	0.409722222
CACNA1A	rs4926249	1.23E-07	45	-25.5	13.5	0.409722222
ERBB4	rs2102996	1.24E-07	39	-13.5	18	0.289655172
CACNA1A	rs4926248	1.24E-07	46.5	52.5	-1.5	0.409722222
PPP1R1B	rs907094	1.24E-07	-6	-42	55.5	0.420689655
PPP1R1B	rs3764352	1.24E-07	-6	-42	55.5	0.420689655
ERBB4	rs2102996	1.24E-07	45	-12	16.5	0.289655172
PSAP	rs11000016	1.24E-07	-12	-67.5	1.5	0.251724138
CACNA1A	rs4926249	1.24E-07	37.5	-27	18	0.409722222
PDE4D	rs10059334	1.24E-07	-18	57	16.5	0.062068966
CACNA1C	rs2887780	1.24E-07	-21	-64.5	-1.5	0.403448276
CACNA1A	rs4926248	1.24E-07	42	-25.5	19.5	0.409722222
PDE4D	rs7714765	1.24E-07	-15	63	24	0.062068966
EIF2B5	rs3792299	1.24E-07	10.5	-6	55.5	0.136363636
GRIK2	rs627428	1.24E-07	39	36	21	0.072916667
PPP3CA	rs3804357	1.25E-07	37.5	13.5	-40.5	0.239583333
CACNA1A	rs4926249	1.25E-07	42	-25.5	22.5	0.409722222
PPP1R1B	rs907094	1.25E-07	-7.5	-46.5	55.5	0.420689655
PPP1R1B	rs3764352	1.25E-07	-7.5	-46.5	55.5	0.420689655
INPP4B	rs2645810	1.25E-07	-43.5	10.5	43.5	0.079310345
ZNF365	rs7907542	1.25E-07	22.5	-99	-10.5	0.173611111
CACNA1A	rs4926248	1.25E-07	40.5	-25.5	22.5	0.409722222
CACNA1A	rs4926248	1.25E-07	42	-30	13.5	0.409722222
NOS1AP	rs6671271	1.26E-07	-22.5	-60	66	0.291666667
RELN	rs262359	1.26E-07	19.5	-61.5	49.5	0.186206897
ATP2B2	rs7618415	1.26E-07	-51	13.5	-12	0.055172414
CACNA1A	rs4926248	1.26E-07	48	-25.5	22.5	0.409722222
ZBTB20	rs4682165	1.26E-07	-52.5	-37.5	48	0.204861111
HTR2A	rs7324343	1.26E-07	-12	-64.5	-10.5	0.244827586
MAGI2	rs1918935	1.26E-07	-37.5	-63	33	0.135416667
ZNF365	rs7907542	1.27E-07	22.5	-97.5	-12	0.173611111
NOS1AP	rs6671271	1.27E-07	-27	-58.5	63	0.291666667
ERBB4	rs2102996	1.27E-07	42	-19.5	16.5	0.289655172
PPP3CA	rs3804357	1.27E-07	37.5	15	-40.5	0.239583333
CACNA1A	rs4926249	1.27E-07	45	-27	18	0.409722222
NOS1AP	rs6671271	1.27E-07	-24	-60	66	0.291666667
CACNA1A	rs4926249	1.27E-07	43.5	-24	12	0.409722222
CFB	rs537160	1.27E-07	21	-84	28.5	0.479166667
INPP4B	rs2645810	1.27E-07	-45	16.5	46.5	0.079310345
ERBB4	rs2102996	1.28E-07	40.5	-18	21	0.289655172
ATP2B2	rs7618415	1.28E-07	-52.5	13.5	-7.5	0.055172414
PDE4D	rs966221	1.28E-07	-48	-4.5	37.5	0.184027778
EIF2B5	rs3792299	1.28E-07	7.5	-3	54	0.136363636
NOS1AP	rs6671271	1.28E-07	-24	-57	66	0.291666667
CACNA1A	rs4926248	1.28E-07	45	52.5	0	0.409722222
CACNA1A	rs4926249	1.28E-07	43.5	-30	21	0.409722222
PPP1R1B	rs907094	1.28E-07	-10.5	-42	55.5	0.420689655
PPP1R1B	rs3764352	1.28E-07	-10.5	-42	55.5	0.420689655
INPP4B	rs2645813	1.28E-07	-48	13.5	48	0.076388889
ADAM12	rs1871054	1.28E-07	-33	6	36	0.458333333
CACNA1A	rs4926248	1.28E-07	40.5	-33	13.5	0.409722222
INPP4B	rs1511252	1.28E-07	-48	13.5	42	0.075862069
INPP4B	rs2667100	1.28E-07	-48	13.5	42	0.075862069
INPP4B	rs2645810	1.28E-07	-43.5	13.5	48	0.079310345
PPP1R1B	rs907094	1.29E-07	-12	-42	49.5	0.420689655
PPP1R1B	rs3764352	1.29E-07	-12	-42	49.5	0.420689655
ZBTB20	rs4682165	1.29E-07	48	-4.5	42	0.204861111
INPP4B	rs336361	1.29E-07	37.5	-51	60	0.072413793
INPP4B	rs2645813	1.29E-07	-46.5	13.5	49.5	0.076388889
EIF2B5	rs3792299	1.29E-07	9	-4.5	57	0.136363636
ZBTB20	rs4682165	1.29E-07	30	-82.5	-13.5	0.204861111
ANK3	rs10994198	1.29E-07	-13.5	-72	42	0.179310345
CACNA1A	rs4926249	1.29E-07	40.5	-34.5	18	0.409722222
ERBB4	rs2102996	1.29E-07	45	-13.5	22.5	0.289655172
EIF2B5	rs2280740	1.29E-07	10.5	-4.5	55.5	0.128472222
ZNF365	rs7907542	1.30E-07	19.5	-97.5	-16.5	0.173611111
KIAA1217	rs9299784	1.30E-07	-18	-22.5	70.5	0.186206897
PSAP	rs7905774	1.30E-07	-13.5	-67.5	0	0.262068966
CACNA1A	rs4926248	1.30E-07	42	-27	12	0.409722222
ANK3	rs10994198	1.31E-07	-13.5	-73.5	40.5	0.179310345
CACNA1A	rs4926248	1.31E-07	39	-27	13.5	0.409722222
CACNA1A	rs4926248	1.31E-07	43.5	-28.5	21	0.409722222
ATP2B2	rs7618415	1.31E-07	-54	15	-10.5	0.055172414
INPP4B	rs1511252	1.31E-07	-45	12	43.5	0.075862069
INPP4B	rs2667100	1.31E-07	-45	12	43.5	0.075862069
SLIT3	rs7712111	1.31E-07	15	-18	46.5	0.313380282
CACNA1A	rs4926248	1.31E-07	42	-30	16.5	0.409722222
CFB	rs537160	1.31E-07	22.5	-84	27	0.479166667
CACNA1A	rs4926249	1.32E-07	40.5	-25.5	15	0.409722222
MAGI2	rs1918935	1.32E-07	-39	-63	33	0.135416667
PPP1R1B	rs907094	1.32E-07	-9	-36	48	0.420689655
PPP1R1B	rs3764352	1.32E-07	-9	-36	48	0.420689655
INPP4B	rs2645810	1.32E-07	-45	12	52.5	0.079310345
PDE4D	rs10059334	1.32E-07	-33	24	-25.5	0.062068966
ANK3	rs10994253	1.32E-07	9	-13.5	3	0.284722222
ZBTB20	rs9817665	1.32E-07	-52.5	-37.5	48	0.2
CACNA1C	rs2887780	1.32E-07	-25.5	-58.5	-1.5	0.403448276
SLIT3	rs6555841	1.32E-07	31.5	-84	3	0.482758621
FGF14	rs9518631	1.33E-07	34.5	-43.5	49.5	0.178321678
ZBTB20	rs4682165	1.33E-07	-55.5	-40.5	46.5	0.204861111
RELN	rs262359	1.33E-07	19.5	-61.5	51	0.186206897
ZBTB20	rs4682165	1.33E-07	33	-84	-15	0.204861111
CACNA1A	rs4926249	1.33E-07	42	-25.5	16.5	0.409722222
CFB	rs537160	1.33E-07	21	-84	25.5	0.479166667
PPP1R1B	rs907094	1.33E-07	-12	-39	52.5	0.420689655
PPP1R1B	rs3764352	1.33E-07	-12	-39	52.5	0.420689655
KIAA1217	rs9299784	1.33E-07	-16.5	-22.5	72	0.186206897
NTRK3	rs3784412	1.33E-07	-31.5	0	55.5	0.127586207
ANK3	rs10994253	1.33E-07	10.5	-15	4.5	0.284722222
ERBB4	rs2102996	1.33E-07	40.5	-12	19.5	0.289655172
CTNNA2	rs11895953	1.33E-07	13.5	40.5	43.5	0.128472222
NRG3	rs7070689	1.33E-07	33	7.5	-37.5	0.100694444
ZBTB20	rs4682165	1.34E-07	-54	-39	49.5	0.204861111
CACNA1C	rs2887780	1.34E-07	-24	-60	-1.5	0.403448276
PPP1R1B	rs907094	1.34E-07	-10.5	-39	54	0.420689655
PPP1R1B	rs3764352	1.34E-07	-10.5	-39	54	0.420689655
ZBTB20	rs9817665	1.34E-07	-54	-40.5	48	0.2
SLIT3	rs7712111	1.34E-07	10.5	-18	46.5	0.313380282
PDE4D	rs7714765	1.34E-07	-15	55.5	16.5	0.062068966
CACNA1A	rs4926249	1.34E-07	46.5	-25.5	21	0.409722222
NOS1AP	rs6671271	1.35E-07	-24	-61.5	67.5	0.291666667
FGF14	rs9518631	1.35E-07	34.5	-42	48	0.178321678
INPP4B	rs2645810	1.35E-07	-46.5	12	52.5	0.079310345
ATP2B2	rs7618415	1.35E-07	-49.5	12	-7.5	0.055172414
NOS1AP	rs6671271	1.35E-07	-28.5	-55.5	60	0.291666667
ATXN1	rs3806139	1.35E-07	-45	1.5	18	0.237931034
FGF14	rs9518631	1.35E-07	24	15	-43.5	0.178321678
FGF14	rs9518631	1.35E-07	25.5	15	-43.5	0.178321678
ANK3	rs10994253	1.35E-07	9	-15	4.5	0.284722222
CACNA1A	rs4926248	1.35E-07	37.5	-27	19.5	0.409722222
CACNA1A	rs4926248	1.35E-07	42	-30	15	0.409722222
CACNA1A	rs4926248	1.36E-07	45	-27	19.5	0.409722222
HTR2A	rs7324343	1.36E-07	-12	-64.5	-9	0.244827586
KIAA1217	rs9299784	1.36E-07	-18	-22.5	72	0.186206897
PSAP	rs7905774	1.36E-07	-12	-67.5	0	0.262068966
FGF14	rs9518631	1.37E-07	33	-43.5	49.5	0.178321678
PPP1R1B	rs907094	1.37E-07	-12	-46.5	54	0.420689655
PPP1R1B	rs3764352	1.37E-07	-12	-46.5	54	0.420689655
ERBB4	rs2102996	1.37E-07	39	-15	21	0.289655172
FGF14	rs9518631	1.37E-07	33	-43.5	52.5	0.178321678
CACNA1A	rs4926248	1.37E-07	37.5	-27	18	0.409722222
ERBB4	rs2102996	1.37E-07	43.5	-18	13.5	0.289655172
EIF2B5	rs3792299	1.37E-07	10.5	-4.5	57	0.136363636
ZBTB20	rs9817665	1.37E-07	-54	-40.5	45	0.2
PPP1R1B	rs907094	1.37E-07	-7.5	-43.5	57	0.420689655
PPP1R1B	rs3764352	1.37E-07	-7.5	-43.5	57	0.420689655
FGF14	rs9518631	1.38E-07	34.5	-42	51	0.178321678
NOS1AP	rs6671271	1.38E-07	-27	-61.5	67.5	0.291666667
ZBTB20	rs4682165	1.38E-07	49.5	-4.5	43.5	0.204861111
CACNA1A	rs4926248	1.38E-07	46.5	51	-1.5	0.409722222
INPP4B	rs336361	1.38E-07	39	-52.5	61.5	0.072413793
ZBTB20	rs4682165	1.38E-07	30	-82.5	-16.5	0.204861111
ANK3	rs10994253	1.38E-07	9	-15	3	0.284722222
PSAP	rs7905774	1.38E-07	-13.5	-64.5	0	0.262068966
GFRA2	rs10095228	1.38E-07	31.5	-31.5	-6	0.357638889
PDE4D	rs10059334	1.38E-07	-34.5	28.5	-22.5	0.062068966
PDE4D	rs10059334	1.39E-07	-31.5	27	-25.5	0.062068966
ANK3	rs10994253	1.39E-07	9	-13.5	4.5	0.284722222
CACNA1A	rs4926249	1.39E-07	34.5	-28.5	16.5	0.409722222
GFRA2	rs10095228	1.39E-07	30	-30	-6	0.357638889
ZBTB20	rs4682165	1.39E-07	49.5	-4.5	42	0.204861111
PPP1R1B	rs907094	1.39E-07	-12	-39	46.5	0.420689655
PPP1R1B	rs3764352	1.39E-07	-12	-39	46.5	0.420689655
ALDH1A2	rs4646644	1.39E-07	-42	-6	-33	0.107638889
ZBTB20	rs4682165	1.40E-07	27	-84	-15	0.204861111
ERBB4	rs2102996	1.40E-07	37.5	-15	13.5	0.289655172
ZNF365	rs7907542	1.40E-07	21	-97.5	-12	0.173611111
PDE4D	rs7714765	1.40E-07	-18	66	22.5	0.062068966
INPP4B	rs2645813	1.40E-07	-46.5	15	42	0.076388889
GFRA2	rs10095228	1.40E-07	31.5	-30	-9	0.357638889
EIF2B5	rs7429036	1.40E-07	22.5	-1.5	-43.5	0.387323944
CACNA1A	rs4926248	1.41E-07	46.5	52.5	1.5	0.409722222
PPP1R1B	rs907094	1.41E-07	-12	-42	48	0.420689655
PPP1R1B	rs3764352	1.41E-07	-12	-42	48	0.420689655
PDE4D	rs966221	1.41E-07	-49.5	-4.5	39	0.184027778
CACNA1A	rs4926249	1.41E-07	43.5	-25.5	19.5	0.409722222
ATP2B2	rs7618415	1.41E-07	-48	15	-12	0.055172414
INPP4B	rs2645810	1.41E-07	-49.5	12	45	0.079310345
CACNA1A	rs4926248	1.41E-07	45	52.5	-1.5	0.409722222
ERBB4	rs2102996	1.42E-07	46.5	-18	16.5	0.289655172
MAGI2	rs1918935	1.42E-07	-39	-63	36	0.135416667
PPP3CA	rs3804357	1.42E-07	34.5	18	-42	0.239583333
EIF2B5	rs2280740	1.42E-07	9	-3	57	0.128472222
NOS1AP	rs6671271	1.42E-07	-25.5	-60	66	0.291666667
CACNA1A	rs4926248	1.42E-07	37.5	-27	21	0.409722222
CACNA1A	rs4926249	1.42E-07	45	-28.5	21	0.409722222
ATP2B2	rs7618415	1.42E-07	-49.5	12	-9	0.055172414
ANK3	rs10994198	1.42E-07	-12	-70.5	40.5	0.179310345
CACNA1A	rs4926248	1.42E-07	34.5	-28.5	19.5	0.409722222
PPP3CA	rs3804357	1.43E-07	36	18	-42	0.239583333
CACNA1A	rs4926249	1.43E-07	42	-33	18	0.409722222
CACNA1A	rs4926249	1.43E-07	45	-27	15	0.409722222
CACNA1A	rs4926249	1.43E-07	34.5	-28.5	18	0.409722222
ZBTB20	rs9817665	1.43E-07	-55.5	-36	46.5	0.2
ZBTB20	rs9817665	1.43E-07	-55.5	-39	46.5	0.2
CACNA1A	rs4926248	1.43E-07	34.5	-28.5	18	0.409722222
GFRA2	rs10095228	1.43E-07	30	-30	-7.5	0.357638889
HK1	rs10823355	1.43E-07	12	-48	57	0.162068966
NOS1AP	rs6671271	1.44E-07	-18	-61.5	67.5	0.291666667
FGF14	rs9518631	1.44E-07	24	16.5	-42	0.178321678
CACNA1A	rs4926249	1.44E-07	45	-28.5	18	0.409722222
PDE4D	rs966221	1.44E-07	-49.5	-6	37.5	0.184027778
ATP2B2	rs7618415	1.44E-07	-51	12	-9	0.055172414
ANK3	rs10994198	1.44E-07	-7.5	-73.5	37.5	0.179310345
CACNA1A	rs4926249	1.44E-07	42	-28.5	9	0.409722222
CACNA1A	rs4926249	1.44E-07	42	-33	16.5	0.409722222
AIF1	rs2844475	1.44E-07	34.5	43.5	-19.5	0.379310345
PSAP	rs7905774	1.44E-07	-12	-64.5	0	0.262068966
NOS1AP	rs6671271	1.45E-07	-21	-58.5	69	0.291666667
PPP1R1B	rs907094	1.45E-07	-12	-42	46.5	0.420689655
PPP1R1B	rs3764352	1.45E-07	-12	-42	46.5	0.420689655
CACNA1A	rs4926248	1.45E-07	48	52.5	0	0.409722222
CACNA1A	rs4926248	1.45E-07	45	51	0	0.409722222
EIF2B5	rs3792299	1.45E-07	10.5	-3	54	0.136363636
NOS1AP	rs6671271	1.45E-07	-30	-57	61.5	0.291666667
NRXN1	rs6725307	1.45E-07	-33	13.5	39	0.371527778
PDE4D	rs10059334	1.45E-07	-18	57	18	0.062068966
ZBTB20	rs4682165	1.45E-07	-55.5	-39	45	0.204861111
FGF14	rs9518631	1.46E-07	24	15	-42	0.178321678
PDE4D	rs10059334	1.46E-07	-33	24	-27	0.062068966
CACNA1A	rs4926249	1.46E-07	48	-25.5	22.5	0.409722222
ZBTB20	rs4682165	1.46E-07	46.5	-10.5	31.5	0.204861111
CACNA1A	rs4926249	1.46E-07	37.5	-27	19.5	0.409722222
PDE4D	rs966221	1.46E-07	-48	-4.5	34.5	0.184027778
ERBB4	rs2102996	1.46E-07	39	-13.5	19.5	0.289655172
CACNA1A	rs4926249	1.46E-07	43.5	-25.5	16.5	0.409722222
PPP1R1B	rs907094	1.46E-07	-9	-40.5	55.5	0.420689655
PPP1R1B	rs3764352	1.46E-07	-9	-40.5	55.5	0.420689655
NRXN1	rs13008919	1.46E-07	-33	12	39	0.372413793
RELN	rs262359	1.46E-07	18	-60	49.5	0.186206897
NOS1AP	rs6671271	1.47E-07	-21	-60	66	0.291666667
CACNA1A	rs4926248	1.47E-07	39	-33	21	0.409722222
CACNA1A	rs4926248	1.47E-07	37.5	-27	16.5	0.409722222
AIF1	rs2844475	1.47E-07	36	46.5	-18	0.379310345
PSAP	rs7905774	1.47E-07	-10.5	-70.5	1.5	0.262068966
CACNA1A	rs4926249	1.47E-07	45	-24	12	0.409722222
ERBB4	rs2102996	1.48E-07	37.5	-15	12	0.289655172
PDE4D	rs7714765	1.48E-07	-36	24	-24	0.062068966
CACNA1A	rs4926249	1.48E-07	40.5	-27	9	0.409722222
ERBB4	rs2102996	1.48E-07	46.5	-13.5	18	0.289655172
LGI1	rs11187648	1.48E-07	19.5	-76.5	28.5	0.39084507
INPP4B	rs2645810	1.48E-07	-49.5	15	43.5	0.079310345
ZBTB20	rs9817665	1.48E-07	-54	-36	48	0.2
CACNA1A	rs4926248	1.48E-07	36	-28.5	13.5	0.409722222
FGF14	rs9518631	1.48E-07	25.5	16.5	-42	0.178321678
ZBTB20	rs4682165	1.48E-07	-55.5	-37.5	45	0.204861111
ZBTB20	rs9817665	1.49E-07	-52.5	-37.5	45	0.2
EIF2B5	rs7429036	1.49E-07	22.5	0	-42	0.387323944
LGI1	rs11187648	1.49E-07	19.5	-75	28.5	0.39084507
CACNA1A	rs4926248	1.49E-07	40.5	-31.5	21	0.409722222
ERBB4	rs2102996	1.49E-07	46.5	-13.5	19.5	0.289655172
GRIK2	rs627428	1.49E-07	43.5	36	22.5	0.072916667
ATP2B2	rs7618415	1.49E-07	-54	15	-12	0.055172414
INPP4B	rs2645813	1.49E-07	-46.5	12	45	0.076388889
GFRA2	rs10095228	1.49E-07	31.5	-30	-6	0.357638889
PDE4D	rs10059334	1.49E-07	-37.5	27	-22.5	0.062068966
PSAP	rs7905774	1.50E-07	-9	-67.5	1.5	0.262068966
INPP4B	rs2645813	1.50E-07	-46.5	13.5	51	0.076388889
CACNA1A	rs4926249	1.50E-07	42	-25.5	21	0.409722222
INPP4B	rs1511252	1.50E-07	-45	15	45	0.075862069
INPP4B	rs2667100	1.50E-07	-45	15	45	0.075862069
AIF1	rs2844475	1.50E-07	36	45	-18	0.379310345
INPP4B	rs2645810	1.50E-07	-46.5	16.5	49.5	0.079310345
NOS1AP	rs6671271	1.50E-07	-18	-61.5	70.5	0.291666667
NOS1AP	rs6671271	1.50E-07	-25.5	-61.5	67.5	0.291666667
CACNA1A	rs4926249	1.51E-07	34.5	-28.5	15	0.409722222
INPP4B	rs2645813	1.51E-07	-48	13.5	49.5	0.076388889
PPP3CA	rs3804357	1.51E-07	37.5	15	-42	0.239583333
PDE4D	rs7714765	1.51E-07	-16.5	61.5	25.5	0.062068966
AIF1	rs2844475	1.51E-07	36	43.5	-19.5	0.379310345
CACNA1A	rs4926248	1.51E-07	40.5	-33	15	0.409722222
PPP1R1B	rs907094	1.51E-07	-12	-43.5	52.5	0.420689655
PPP1R1B	rs3764352	1.51E-07	-12	-43.5	52.5	0.420689655
ATXN1	rs3806139	1.52E-07	-46.5	1.5	18	0.237931034
CACNA1A	rs4926248	1.52E-07	40.5	-25.5	21	0.409722222
INPP4B	rs1511252	1.52E-07	-46.5	12	43.5	0.075862069
INPP4B	rs2667100	1.52E-07	-46.5	12	43.5	0.075862069
PPP1R1B	rs907094	1.52E-07	-9	-37.5	52.5	0.420689655
PPP1R1B	rs3764352	1.52E-07	-9	-37.5	52.5	0.420689655
CACNA1A	rs4926249	1.52E-07	45	-27	16.5	0.409722222
ATP2B2	rs7618415	1.52E-07	-54	16.5	-12	0.055172414
PPP1R1B	rs907094	1.52E-07	-10.5	-48	55.5	0.420689655
PPP1R1B	rs3764352	1.52E-07	-10.5	-48	55.5	0.420689655
CACNA1A	rs4926249	1.52E-07	42	-33	15	0.409722222
EIF2B5	rs7429036	1.52E-07	21	1.5	-43.5	0.387323944
HK1	rs10823355	1.52E-07	10.5	-48	58.5	0.162068966
INPP4B	rs336361	1.53E-07	42	-49.5	58.5	0.072413793
EIF2B5	rs7429036	1.53E-07	22.5	-3	-43.5	0.387323944
PPP1R1B	rs907094	1.53E-07	-12	-45	54	0.420689655
PPP1R1B	rs3764352	1.53E-07	-12	-45	54	0.420689655
NRXN1	rs13008919	1.53E-07	-37.5	15	42	0.372413793
HK1	rs10823355	1.53E-07	9	-46.5	58.5	0.162068966
ATP2B2	rs7618415	1.53E-07	-48	13.5	-10.5	0.055172414
CACNA1A	rs4926249	1.53E-07	46.5	-27	21	0.409722222
NRXN1	rs13008919	1.53E-07	-34.5	16.5	40.5	0.372413793
ERBB4	rs2102996	1.53E-07	42	-19.5	18	0.289655172
PPP1R1B	rs907094	1.54E-07	-12	-40.5	45	0.420689655
PPP1R1B	rs3764352	1.54E-07	-12	-40.5	45	0.420689655
ATP2B2	rs7618415	1.54E-07	-48	13.5	-9	0.055172414
SLIT3	rs7712111	1.54E-07	15	-18	43.5	0.313380282
LGI1	rs11187648	1.54E-07	19.5	-76.5	30	0.39084507
PDE4D	rs966221	1.54E-07	-46.5	-6	37.5	0.184027778
CACNA1A	rs4926248	1.54E-07	42	-30	21	0.409722222
PDE4D	rs7714765	1.54E-07	-19.5	61.5	22.5	0.062068966
ZNF365	rs7907542	1.54E-07	21	-96	-16.5	0.173611111
ERBB4	rs2102996	1.54E-07	40.5	-12	21	0.289655172
INPP4B	rs2645810	1.54E-07	-45	16.5	43.5	0.079310345
CACNA1A	rs4926249	1.54E-07	40.5	-34.5	19.5	0.409722222
ZNF365	rs7907542	1.55E-07	22.5	-96	-15	0.173611111
PPP1R1B	rs907094	1.55E-07	-10.5	-37.5	52.5	0.420689655
PPP1R1B	rs3764352	1.55E-07	-10.5	-37.5	52.5	0.420689655
GFRA2	rs10095228	1.55E-07	33	-31.5	-9	0.357638889
HTR2A	rs7324343	1.55E-07	-13.5	-64.5	-9	0.244827586
FGF14	rs9518631	1.55E-07	25.5	15	-42	0.178321678
PPP1R1B	rs907094	1.55E-07	-12	-37.5	49.5	0.420689655
PPP1R1B	rs3764352	1.55E-07	-12	-37.5	49.5	0.420689655
ERBB4	rs2102996	1.55E-07	39	-16.5	21	0.289655172
PPP3CA	rs3804357	1.55E-07	36	13.5	-42	0.239583333
CACNA1C	rs2887780	1.55E-07	-24	-61.5	-3	0.403448276
PDE4D	rs10059334	1.55E-07	-33	25.5	-24	0.062068966
ZBTB20	rs4682165	1.55E-07	-52.5	-40.5	49.5	0.204861111
SLIT3	rs7712111	1.55E-07	13.5	-18	43.5	0.313380282
CACNA1A	rs4926249	1.55E-07	42	-25.5	18	0.409722222
CFB	rs537160	1.55E-07	21	-85.5	27	0.479166667
NOS1AP	rs6671271	1.55E-07	-21	-58.5	66	0.291666667
EIF2B5	rs7429036	1.56E-07	21	1.5	-42	0.387323944
NRXN1	rs13008919	1.56E-07	-39	15	40.5	0.372413793
ZBTB20	rs4682165	1.56E-07	31.5	-82.5	-16.5	0.204861111
INPP4B	rs2645810	1.56E-07	-46.5	10.5	46.5	0.079310345
ERBB4	rs2102996	1.56E-07	45	-18	19.5	0.289655172
SLIT3	rs6555841	1.56E-07	31.5	-85.5	1.5	0.482758621
SLIT3	rs7712111	1.56E-07	13.5	-16.5	45	0.313380282
CTNNA2	rs11895953	1.56E-07	12	40.5	43.5	0.128472222
CACNA1A	rs4926249	1.57E-07	34.5	-28.5	19.5	0.409722222
GRM8	rs11563692	1.57E-07	28.5	-64.5	63	0.135714286
NRG3	rs7070689	1.57E-07	34.5	6	-36	0.100694444
ERBB4	rs2102996	1.57E-07	40.5	-12	13.5	0.289655172
ERBB4	rs2102996	1.57E-07	45	-12	18	0.289655172
CACNA1A	rs4926248	1.57E-07	34.5	-28.5	21	0.409722222
GFRA2	rs10095228	1.57E-07	30	-28.5	-6	0.357638889
GFRA2	rs10095228	1.58E-07	31.5	-33	-6	0.357638889
CACNA1A	rs4926249	1.58E-07	42	-27	9	0.409722222
ZNF365	rs7907542	1.58E-07	21	-96	-15	0.173611111
SLIT3	rs7712111	1.58E-07	12	-16.5	45	0.313380282
NOS1AP	rs6671271	1.58E-07	-27	-55.5	63	0.291666667
NOS1AP	rs6671271	1.58E-07	-24	-57	63	0.291666667
NOS1AP	rs6671271	1.58E-07	-25.5	-58.5	63	0.291666667
PPP3CA	rs3804357	1.58E-07	36	16.5	-43.5	0.239583333
NRXN1	rs6725307	1.58E-07	-34.5	13.5	40.5	0.371527778
INPP4B	rs2645810	1.58E-07	-43.5	12	48	0.079310345
ERBB4	rs2102996	1.58E-07	43.5	-19.5	15	0.289655172
PDE4D	rs7714765	1.59E-07	-21	61.5	25.5	0.062068966
PPP1R1B	rs907094	1.59E-07	-12	-46.5	55.5	0.420689655
PPP1R1B	rs3764352	1.59E-07	-12	-46.5	55.5	0.420689655
PDE4D	rs7714765	1.59E-07	-21	63	24	0.062068966
CACNA1A	rs4926248	1.59E-07	42	-28.5	10.5	0.409722222
PDE4D	rs10059334	1.59E-07	-16.5	55.5	15	0.062068966
GFRA2	rs10095228	1.59E-07	30	-31.5	-7.5	0.357638889
ANK3	rs10994198	1.59E-07	-7.5	-75	37.5	0.179310345
PPP1R1B	rs907094	1.59E-07	-9	-43.5	57	0.420689655
PPP1R1B	rs3764352	1.59E-07	-9	-43.5	57	0.420689655
MAGI2	rs1918935	1.59E-07	-36	-61.5	31.5	0.135416667
ERBB4	rs2102996	1.59E-07	37.5	-16.5	13.5	0.289655172
PPP3CA	rs3804357	1.59E-07	37.5	12	-37.5	0.239583333
ESR1	rs3003925	1.60E-07	-30	-1.5	-33	0.36971831
GRM8	rs11563692	1.60E-07	27	-64.5	64.5	0.135714286
ZBTB20	rs9817665	1.60E-07	-52.5	-40.5	45	0.2
CACNA1A	rs4926248	1.60E-07	46.5	54	0	0.409722222
CACNA1A	rs4926249	1.60E-07	43.5	-25.5	18	0.409722222
PPP1R1B	rs907094	1.60E-07	-10.5	-46.5	57	0.420689655
PPP1R1B	rs3764352	1.60E-07	-10.5	-46.5	57	0.420689655
NRXN1	rs13008919	1.60E-07	-39	13.5	40.5	0.372413793
CACNA1A	rs4926248	1.60E-07	37.5	-27	22.5	0.409722222
ATXN1	rs721010	1.60E-07	-46.5	1.5	18	0.220689655
HTR2A	rs7324343	1.60E-07	-13.5	-64.5	-10.5	0.244827586
PDE4D	rs10059334	1.60E-07	-34.5	27	-22.5	0.062068966
OPCML	rs2001903	1.60E-07	61.5	-43.5	28.5	0.2
MAGI2	rs1918935	1.61E-07	-36	-63	33	0.135416667
NRXN1	rs13008919	1.61E-07	-36	16.5	40.5	0.372413793
CACNA1A	rs4926249	1.61E-07	40.5	-25.5	16.5	0.409722222
INPP4B	rs976563	1.61E-07	48	25.5	19.5	0.079310345
CACNA1A	rs4926248	1.61E-07	43.5	-28.5	18	0.409722222
CACNA1A	rs4926248	1.61E-07	34.5	-28.5	16.5	0.409722222
ATP2B2	rs7618415	1.61E-07	-52.5	16.5	-9	0.055172414
CACNA1A	rs4926249	1.61E-07	43.5	-24	13.5	0.409722222
CACNA1A	rs4926249	1.62E-07	42	-25.5	19.5	0.409722222
ZNF365	rs7907542	1.62E-07	24	-96	-18	0.173611111
ERBB4	rs2102996	1.62E-07	39	-13.5	12	0.289655172
PPP1R1B	rs907094	1.62E-07	-9	-46.5	52.5	0.420689655
PPP1R1B	rs3764352	1.62E-07	-9	-46.5	52.5	0.420689655
EIF2B5	rs3792299	1.62E-07	10.5	-6	54	0.136363636
CACNA1A	rs4926248	1.62E-07	45	-24	21	0.409722222
CFB	rs537160	1.62E-07	22.5	-84	25.5	0.479166667
ZBTB20	rs9817665	1.62E-07	52.5	-7.5	43.5	0.2
CACNA1A	rs4926248	1.63E-07	42	-25.5	18	0.409722222
SLIT3	rs7712111	1.63E-07	15	-16.5	45	0.313380282
ERBB4	rs2102996	1.63E-07	43.5	-12	21	0.289655172
CACNA1A	rs4926249	1.63E-07	43.5	-24	10.5	0.409722222
NTF3	rs12369350	1.63E-07	-34.5	-42	-15	0.131944444
ADAM12	rs1871054	1.63E-07	-34.5	7.5	36	0.458333333
RELN	rs2075044	1.63E-07	43.5	-6	40.5	0.195804196
ZNF365	rs7907542	1.63E-07	18	-99	-15	0.173611111
FGF14	rs9518631	1.63E-07	25.5	16.5	-43.5	0.178321678
INPP4B	rs2645810	1.63E-07	-46.5	16.5	43.5	0.079310345
NRXN1	rs13008919	1.63E-07	-36	15	37.5	0.372413793
PDE4D	rs10059334	1.64E-07	-37.5	28.5	-22.5	0.062068966
NRXN1	rs6725307	1.64E-07	-34.5	13.5	39	0.371527778
CACNA1A	rs4926248	1.64E-07	45	51	-1.5	0.409722222
ALDH1A2	rs4646643	1.64E-07	-42	-6	-33	0.100694444
ALDH1A2	rs4646637	1.64E-07	-42	-6	-33	0.100694444
ZNF365	rs7907542	1.64E-07	24	-96	-16.5	0.173611111
NRXN1	rs13008919	1.64E-07	-36	16.5	39	0.372413793
ZBTB20	rs9817665	1.64E-07	52.5	-6	43.5	0.2
CACNA1A	rs4926249	1.65E-07	42	-24	12	0.409722222
ANK3	rs10994198	1.65E-07	-13.5	-70.5	39	0.179310345
PPP1R1B	rs907094	1.65E-07	-12	-43.5	54	0.420689655
PPP1R1B	rs3764352	1.65E-07	-12	-43.5	54	0.420689655
PIP5K1B	rs953036	1.65E-07	-34.5	-13.5	61.5	0.127586207
CACNA1A	rs4926249	1.65E-07	40.5	-25.5	10.5	0.409722222
NRXN1	rs6725307	1.65E-07	-33	13.5	40.5	0.371527778
ERBB4	rs2102996	1.65E-07	45	-19.5	16.5	0.289655172
CACNA1A	rs4926249	1.65E-07	42	-33	19.5	0.409722222
CACNA1A	rs4926249	1.66E-07	45	-25.5	19.5	0.409722222
ANK3	rs10994198	1.66E-07	-12	-75	40.5	0.179310345
PPP1R1B	rs907094	1.66E-07	-9	-36	49.5	0.420689655
PPP1R1B	rs3764352	1.66E-07	-9	-36	49.5	0.420689655
CACNA1A	rs4926248	1.66E-07	43.5	-25.5	18	0.409722222
ZBTB20	rs4682165	1.66E-07	-52.5	-39	49.5	0.204861111
PDE4D	rs7714765	1.66E-07	-16.5	61.5	22.5	0.062068966
ERBB4	rs2102996	1.66E-07	-28.5	25.5	57	0.289655172
ERBB4	rs2102996	1.66E-07	39	-18	15	0.289655172
NRXN3	rs17598373	1.66E-07	-39	15	22.5	0.323943662
INPP4B	rs336361	1.67E-07	42	-48	58.5	0.072413793
ZBTB20	rs4682165	1.67E-07	-54	-40.5	49.5	0.204861111
FGF14	rs9518631	1.67E-07	36	-42	49.5	0.178321678
FGF1	rs2282794	1.67E-07	-45	-49.5	22.5	0.135416667
CACNA1A	rs4926248	1.67E-07	48	51	0	0.409722222
INPP4B	rs2645813	1.67E-07	-48	12	43.5	0.076388889
CACNA1A	rs4926248	1.68E-07	43.5	-27	16.5	0.409722222
GFRA2	rs10095228	1.68E-07	34.5	-31.5	-7.5	0.357638889
ATP2B2	rs7618415	1.68E-07	-51	15	-13.5	0.055172414
GFRA2	rs10095228	1.68E-07	30	-31.5	-6	0.357638889
INPP4B	rs336361	1.68E-07	42	-51	60	0.072413793
ZBTB20	rs9817665	1.68E-07	52.5	-7.5	42	0.2
NRG3	rs7070689	1.68E-07	34.5	6	-37.5	0.100694444
ERBB4	rs2102996	1.68E-07	37.5	-15	15	0.289655172
SLIT3	rs6555841	1.68E-07	33	-84	3	0.482758621
ERBB4	rs2102996	1.68E-07	42	-12	22.5	0.289655172
ZBTB20	rs9817665	1.69E-07	51	-6	43.5	0.2
INPP4B	rs2645813	1.69E-07	-46.5	12	40.5	0.076388889
INPP4B	rs2645810	1.69E-07	-45	10.5	46.5	0.079310345
PPP1R1B	rs907094	1.69E-07	-6	-42	51	0.420689655
PPP1R1B	rs3764352	1.69E-07	-6	-42	51	0.420689655
CACNA1A	rs4926248	1.69E-07	46.5	-24	21	0.409722222
CACNA1A	rs4926249	1.70E-07	45	-28.5	12	0.409722222
ATP2B2	rs7618415	1.70E-07	-51	16.5	-13.5	0.055172414
ESR1	rs3003925	1.70E-07	-30	0	-33	0.36971831
CACNA1A	rs4926249	1.70E-07	45	-28.5	13.5	0.409722222
PPP3CA	rs3804357	1.70E-07	34.5	18	-40.5	0.239583333
PPP1R1B	rs907094	1.71E-07	-12	-42	54	0.420689655
PPP1R1B	rs3764352	1.71E-07	-12	-42	54	0.420689655
PDE4D	rs10059334	1.71E-07	-34.5	24	-24	0.062068966
PDE4D	rs7714765	1.71E-07	-15	64.5	22.5	0.062068966
CFB	rs537160	1.71E-07	21	-82.5	27	0.479166667
CACNA1A	rs4926249	1.71E-07	37.5	-27	12	0.409722222
ERBB4	rs2102996	1.71E-07	43.5	-19.5	18	0.289655172
FGF14	rs9518631	1.71E-07	24	16.5	-43.5	0.178321678
CACNA1A	rs4926248	1.71E-07	37.5	-27	15	0.409722222
CACNA1A	rs4926249	1.71E-07	45	-25.5	15	0.409722222
ERBB4	rs2102996	1.71E-07	42	-19.5	15	0.289655172
NOS1AP	rs6671271	1.71E-07	-24	-57	67.5	0.291666667
NOS1AP	rs6671271	1.71E-07	-28.5	-58.5	63	0.291666667
NRXN1	rs13008919	1.71E-07	-34.5	16.5	39	0.372413793
PPP1R1B	rs907094	1.72E-07	-12	-37.5	51	0.420689655
PPP1R1B	rs3764352	1.72E-07	-12	-37.5	51	0.420689655
ERBB4	rs2102996	1.72E-07	45	-12	13.5	0.289655172
NALCN	rs640960	1.72E-07	-10.5	-43.5	76.5	0.234482759
MAGI2	rs1918935	1.72E-07	-40.5	-63	33	0.135416667
MAGI2	rs1918935	1.72E-07	-36	-63	34.5	0.135416667
ZNF365	rs7907542	1.72E-07	24	-97.5	-13.5	0.173611111
ZBTB20	rs4682165	1.72E-07	45	-10.5	31.5	0.204861111
PDE4D	rs7714765	1.72E-07	-19.5	63	22.5	0.062068966
NOS1AP	rs6671271	1.72E-07	-27	-60	66	0.291666667
NRXN1	rs13008919	1.72E-07	-34.5	12	39	0.372413793
ZBTB20	rs4682165	1.72E-07	45	-12	31.5	0.204861111
CACNA1A	rs4926248	1.73E-07	46.5	51	1.5	0.409722222
CACNA1A	rs4926249	1.73E-07	40.5	-33	22.5	0.409722222
INPP4B	rs2645810	1.73E-07	-46.5	10.5	48	0.079310345
PPP3CA	rs3804357	1.73E-07	34.5	16.5	-43.5	0.239583333
MEGF10	rs3812054	1.73E-07	34.5	-57	-12	0.055172414
MEGF10	rs17673474	1.73E-07	34.5	-57	-12	0.055172414
GRIK2	rs627428	1.73E-07	43.5	37.5	22.5	0.072916667
PPP1R1B	rs907094	1.73E-07	-6	-45	55.5	0.420689655
PPP1R1B	rs3764352	1.73E-07	-6	-45	55.5	0.420689655
ERBB4	rs2102996	1.74E-07	37.5	-16.5	12	0.289655172
INPP4B	rs2645810	1.74E-07	-48	10.5	42	0.079310345
INPP4B	rs2645813	1.74E-07	-45	15	48	0.076388889
ALDH1A2	rs4646643	1.74E-07	-42	-6	-31.5	0.100694444
ALDH1A2	rs4646637	1.74E-07	-42	-6	-31.5	0.100694444
SLIT3	rs7712111	1.74E-07	12	-18	43.5	0.313380282
CACNA1A	rs4926249	1.74E-07	42	-33	13.5	0.409722222
INPP4B	rs2645810	1.75E-07	-49.5	12	42	0.079310345
ERBB4	rs2102996	1.75E-07	39	-18	16.5	0.289655172
NOS1AP	rs6671271	1.75E-07	-19.5	-60	70.5	0.291666667
ERBB4	rs2102996	1.75E-07	46.5	-13.5	16.5	0.289655172
HK1	rs10823355	1.75E-07	10.5	-46.5	55.5	0.162068966
HK1	rs10823355	1.75E-07	12	-46.5	57	0.162068966
ATP2B2	rs7618415	1.75E-07	-48	15	-9	0.055172414
CACNA1A	rs4926248	1.75E-07	42	-25.5	13.5	0.409722222
AGAP1	rs10929146	1.75E-07	-37.5	-28.5	63	0.368965517
ZBTB20	rs4682165	1.75E-07	-55.5	-36	48	0.204861111
NOS1AP	rs6671271	1.75E-07	-28.5	-58.5	67.5	0.291666667
ZBTB20	rs4682165	1.75E-07	33	-82.5	-13.5	0.204861111
CACNA1A	rs4926248	1.76E-07	42	-30	10.5	0.409722222
CACNA1C	rs2887780	1.76E-07	-24	-63	-3	0.403448276
PDE4D	rs7714765	1.76E-07	-33	25.5	-27	0.062068966
EIF2B5	rs7429036	1.76E-07	22.5	0	-43.5	0.387323944
AIF1	rs2844475	1.76E-07	34.5	46.5	-18	0.379310345
ERBB4	rs2102996	1.76E-07	45	-16.5	13.5	0.289655172
PDE4D	rs966221	1.76E-07	-46.5	-6	36	0.184027778
PPP1R1B	rs907094	1.77E-07	-12	-37.5	48	0.420689655
PPP1R1B	rs3764352	1.77E-07	-12	-37.5	48	0.420689655
PSAP	rs7905774	1.77E-07	-15	-66	0	0.262068966
INPP4B	rs2645813	1.77E-07	-45	12	45	0.076388889
CACNA1A	rs4926248	1.77E-07	40.5	-25.5	19.5	0.409722222
ATP2B2	rs7618415	1.77E-07	-54	16.5	-10.5	0.055172414
CACNA1A	rs4926249	1.77E-07	37.5	-27	21	0.409722222
PSAP	rs11000016	1.77E-07	-13.5	-67.5	1.5	0.251724138
AIF1	rs2844475	1.77E-07	37.5	46.5	-18	0.379310345
ZBTB20	rs9817665	1.77E-07	52.5	-6	42	0.2
NOS1AP	rs6671271	1.77E-07	-25.5	-57	67.5	0.291666667
AIF1	rs2844475	1.77E-07	28.5	40.5	-22.5	0.379310345
ERBB4	rs2102996	1.78E-07	39	-13.5	21	0.289655172
PPP1R1B	rs907094	1.78E-07	-9	-36	46.5	0.420689655
PPP1R1B	rs3764352	1.78E-07	-9	-36	46.5	0.420689655
EIF2B5	rs3792299	1.78E-07	9	-6	55.5	0.136363636
PDE4D	rs10059334	1.78E-07	-36	24	-24	0.062068966
ERBB4	rs2102996	1.78E-07	46.5	-13.5	21	0.289655172
AGAP1	rs10929146	1.78E-07	-36	-30	63	0.368965517
ATP2B2	rs7618415	1.78E-07	-49.5	15	-13.5	0.055172414
NOS1AP	rs6671271	1.78E-07	-25.5	-57	61.5	0.291666667
INPP4B	rs2645810	1.78E-07	-43.5	12	40.5	0.079310345
ALDH1A2	rs4646644	1.78E-07	-43.5	-6	-31.5	0.107638889
CACNA1A	rs4926249	1.79E-07	45	-28.5	16.5	0.409722222
CACNA1A	rs4926249	1.79E-07	45	-25.5	10.5	0.409722222
CACNA1A	rs4926248	1.79E-07	40.5	-33	16.5	0.409722222
INPP4B	rs2645810	1.79E-07	-48	10.5	43.5	0.079310345
HK1	rs10823355	1.79E-07	10.5	-48	55.5	0.162068966
PPP1R1B	rs907094	1.79E-07	-6	-39	52.5	0.420689655
PPP1R1B	rs3764352	1.79E-07	-6	-39	52.5	0.420689655
PPP3CA	rs3804357	1.79E-07	37.5	13.5	-37.5	0.239583333
CACNA1A	rs4926248	1.79E-07	39	-27	12	0.409722222
INPP4B	rs2645813	1.80E-07	-43.5	13.5	43.5	0.076388889
GFRA2	rs10095228	1.80E-07	33	-33	-6	0.357638889
INPP4B	rs2645813	1.80E-07	-45	15	42	0.076388889
PPP1R1B	rs907094	1.80E-07	-7.5	-39	54	0.420689655
PPP1R1B	rs3764352	1.80E-07	-7.5	-39	54	0.420689655
CACNA1A	rs4926249	1.80E-07	34.5	-28.5	21	0.409722222
FGF14	rs9518631	1.80E-07	36	-43.5	51	0.178321678
SLIT3	rs7712111	1.80E-07	12	-16.5	46.5	0.313380282
PPP3CA	rs3804357	1.81E-07	37.5	16.5	-42	0.239583333
PPP3CA	rs3804357	1.81E-07	36	12	-37.5	0.239583333
INPP4B	rs336361	1.81E-07	42	-51	61.5	0.072413793
PDE4D	rs7714765	1.81E-07	-15	63	25.5	0.062068966
ZBTB20	rs4682165	1.81E-07	46.5	-9	31.5	0.204861111
PSAP	rs7905774	1.81E-07	-10.5	-66	0	0.262068966
GFRA2	rs10095228	1.81E-07	34.5	-33	-7.5	0.357638889
FGF14	rs9518631	1.81E-07	31.5	-43.5	51	0.178321678
INPP4B	rs2645810	1.81E-07	-48	16.5	46.5	0.079310345
INPP4B	rs2645810	1.81E-07	-46.5	10.5	49.5	0.079310345
ZBTB20	rs9817665	1.82E-07	-55.5	-37.5	48	0.2
PPP3CA	rs3804357	1.83E-07	33	15	-40.5	0.239583333
ATXN1	rs3806139	1.83E-07	-43.5	3	18	0.237931034
INPP4B	rs2645813	1.83E-07	-45	12	40.5	0.076388889
INPP4B	rs2645810	1.83E-07	-49.5	12	46.5	0.079310345
NOS1AP	rs6671271	1.83E-07	-22.5	-58.5	64.5	0.291666667
ERBB4	rs2102996	1.83E-07	46.5	-18	18	0.289655172
PPP3CA	rs3804357	1.83E-07	34.5	16.5	-39	0.239583333
AIF1	rs2844475	1.83E-07	34.5	45	-18	0.379310345
PDE4D	rs7714765	1.83E-07	-16.5	55.5	16.5	0.062068966
KIAA1217	rs12247225	1.83E-07	-13.5	-82.5	-6	0.148275862
CACNA1A	rs4926248	1.84E-07	42	-25.5	15	0.409722222
SLIT3	rs7712111	1.84E-07	10.5	-16.5	45	0.313380282
PDE4D	rs10059334	1.84E-07	-34.5	30	-22.5	0.062068966
ALDH1A2	rs4646644	1.84E-07	-43.5	-6	-33	0.107638889
PSAP	rs7905774	1.84E-07	-9	-69	1.5	0.262068966
OPCML	rs2001903	1.84E-07	60	-45	27	0.2
SLIT3	rs7712111	1.84E-07	10.5	-16.5	46.5	0.313380282
PPP1R1B	rs907094	1.84E-07	-12	-45	52.5	0.420689655
PPP1R1B	rs3764352	1.84E-07	-12	-45	52.5	0.420689655
CACNA1A	rs4926248	1.84E-07	43.5	-27	13.5	0.409722222
CACNA1A	rs4926249	1.84E-07	45	-24	13.5	0.409722222
ZNF365	rs7907542	1.84E-07	19.5	-99	-12	0.173611111
CACNA1A	rs4926249	1.85E-07	43.5	-31.5	18	0.409722222
HTR2A	rs7324343	1.85E-07	-13.5	-63	-10.5	0.244827586
NTF3	rs12369350	1.85E-07	-36	-42	-15	0.131944444
CTNNA2	rs11895953	1.85E-07	15	39	43.5	0.128472222
PSAP	rs11000016	1.85E-07	-12	-69	1.5	0.251724138
CACNA1A	rs4926248	1.85E-07	42	-25.5	16.5	0.409722222
CACNA1A	rs4926248	1.85E-07	39	-34.5	18	0.409722222
PPP1R1B	rs907094	1.85E-07	-12	-43.5	51	0.420689655
PPP1R1B	rs3764352	1.85E-07	-12	-43.5	51	0.420689655
INPP4B	rs2645813	1.85E-07	-48	12	42	0.076388889
ZBTB20	rs4682165	1.85E-07	49.5	-6	43.5	0.204861111
CACNA1A	rs4926248	1.85E-07	48	52.5	1.5	0.409722222
INPP4B	rs976563	1.86E-07	48	25.5	21	0.079310345
CACNA1A	rs4926249	1.86E-07	48	-25.5	24	0.409722222
ZNF365	rs7907542	1.87E-07	18	-99	-13.5	0.173611111
ZBTB20	rs4682165	1.87E-07	27	-85.5	-15	0.204861111
INPP4B	rs2645810	1.87E-07	-45	16.5	48	0.079310345
PPP3CA	rs3804357	1.87E-07	37.5	12	-39	0.239583333
PSAP	rs11000016	1.87E-07	-12	-66	1.5	0.251724138
NRXN1	rs13008919	1.87E-07	-37.5	12	40.5	0.372413793
ERBB4	rs2102996	1.87E-07	48	-15	19.5	0.289655172
OPCML	rs2001903	1.87E-07	61.5	-43.5	27	0.2
INPP4B	rs1511252	1.87E-07	-46.5	15	42	0.075862069
INPP4B	rs2667100	1.87E-07	-46.5	15	42	0.075862069
ERBB4	rs2102996	1.88E-07	48	-15	18	0.289655172
NTRK3	rs2349057	1.88E-07	-31.5	0	55.5	0.124137931
INPP4B	rs2645810	1.88E-07	-43.5	15	42	0.079310345
EIF2B5	rs3792299	1.88E-07	-13.5	-48	49.5	0.136363636
PPP3CA	rs3804357	1.88E-07	36	18	-40.5	0.239583333
OPCML	rs2001903	1.88E-07	60	-43.5	27	0.2
AGAP1	rs10929146	1.88E-07	-37.5	-30	63	0.368965517
CACNA1A	rs4926249	1.88E-07	45	-28.5	15	0.409722222
ERBB4	rs2102996	1.88E-07	40.5	-12	22.5	0.289655172
PPP3CA	rs3804357	1.88E-07	33	16.5	-40.5	0.239583333
PPP1R1B	rs907094	1.88E-07	-7.5	-36	48	0.420689655
PPP1R1B	rs3764352	1.88E-07	-7.5	-36	48	0.420689655
VLDLR	rs3780181	1.89E-07	-33	13.5	46.5	0.114583333
CACNA1A	rs4926248	1.89E-07	43.5	-27	15	0.409722222
PSAP	rs7905774	1.89E-07	-9	-66	1.5	0.262068966
ZBTB20	rs9817665	1.89E-07	51	-7.5	43.5	0.2
OPCML	rs2001903	1.89E-07	60	-43.5	28.5	0.2
NOS1AP	rs6671271	1.89E-07	-16.5	-63	69	0.291666667
ZBTB20	rs4682165	1.89E-07	46.5	-12	31.5	0.204861111
ERBB4	rs2102996	1.89E-07	39	-18	13.5	0.289655172
CACNA1A	rs4926249	1.89E-07	46.5	-27	22.5	0.409722222
ATP2B2	rs7618415	1.89E-07	-49.5	16.5	-9	0.055172414
MAGI2	rs1918935	1.89E-07	-37.5	-60	34.5	0.135416667
ZBTB20	rs4682165	1.90E-07	-55.5	-40.5	45	0.204861111
EIF2B5	rs3792299	1.90E-07	6	-3	55.5	0.136363636
ZBTB20	rs4682165	1.90E-07	48	-4.5	43.5	0.204861111
NRXN1	rs13008919	1.90E-07	-34.5	12	42	0.372413793
EIF2B5	rs3792299	1.90E-07	9	-6	54	0.136363636
CTNNA2	rs11895953	1.90E-07	13.5	37.5	42	0.128472222
CACNA1A	rs4926248	1.90E-07	43.5	-25.5	13.5	0.409722222
ATP2B2	rs7618415	1.90E-07	-52.5	12	-7.5	0.055172414
ZBTB20	rs4682165	1.91E-07	-55.5	-36	45	0.204861111
CACNA1A	rs4926249	1.91E-07	43.5	-30	10.5	0.409722222
PPP1R1B	rs907094	1.91E-07	-10.5	-45	57	0.420689655
PPP1R1B	rs3764352	1.91E-07	-10.5	-45	57	0.420689655
ERBB4	rs2102996	1.92E-07	42	-12	12	0.289655172
ZBTB20	rs4682165	1.92E-07	-55.5	-40.5	48	0.204861111
CFB	rs537160	1.92E-07	22.5	-85.5	27	0.479166667
PPP3CA	rs3804357	1.92E-07	36	15	-43.5	0.239583333
PPP1R1B	rs907094	1.92E-07	-7.5	-40.5	55.5	0.420689655
PPP1R1B	rs3764352	1.92E-07	-7.5	-40.5	55.5	0.420689655
INPP4B	rs1511252	1.92E-07	-48	15	43.5	0.075862069
INPP4B	rs2667100	1.92E-07	-48	15	43.5	0.075862069
ANK3	rs10994198	1.92E-07	-9	-72	42	0.179310345
CACNA1A	rs4926249	1.93E-07	45	-27	10.5	0.409722222
CACNA1A	rs4926248	1.93E-07	34.5	-28.5	22.5	0.409722222
ANK3	rs10994198	1.93E-07	-10.5	-72	37.5	0.179310345
ZNF365	rs7907542	1.93E-07	22.5	-96	-18	0.173611111
CACNA1A	rs4926248	1.93E-07	40.5	-27	10.5	0.409722222
ATP2B2	rs7618415	1.93E-07	-52.5	13.5	-12	0.055172414
ERBB4	rs2102996	1.93E-07	39	-15	22.5	0.289655172
CACNA1A	rs4926248	1.93E-07	42	-25.5	12	0.409722222
ZNF365	rs7907542	1.93E-07	21	-99	-10.5	0.173611111
PDE4D	rs7714765	1.93E-07	-36	28.5	-22.5	0.062068966
ZBTB20	rs9817665	1.93E-07	49.5	-4.5	43.5	0.2
ZBTB20	rs4682165	1.94E-07	-52.5	-39	45	0.204861111
ATP2B2	rs7618415	1.94E-07	-49.5	12	-10.5	0.055172414
ERBB4	rs2102996	1.94E-07	39	-18	18	0.289655172
FGF1	rs2282794	1.94E-07	-45	-51	22.5	0.135416667
NOS1AP	rs6671271	1.94E-07	-30	-57	60	0.291666667
PDE4D	rs966221	1.94E-07	-48	-4.5	39	0.184027778
ERBB4	rs2102996	1.94E-07	46.5	-15	15	0.289655172
PPP3CA	rs3804357	1.94E-07	34.5	13.5	-42	0.239583333
INPP4B	rs336361	1.94E-07	39	-49.5	60	0.072413793
PDE4D	rs7714765	1.95E-07	-16.5	57	16.5	0.062068966
CACNA1A	rs4926249	1.95E-07	40.5	-25.5	18	0.409722222
GFRA2	rs10095228	1.95E-07	31.5	-28.5	-6	0.357638889
INPP4B	rs2645813	1.95E-07	-45	13.5	48	0.076388889
PDE4D	rs7714765	1.95E-07	-36	30	-22.5	0.062068966
PLCB1	rs6118268	1.95E-07	-37.5	-57	48	0.34965035
NOS1AP	rs6671271	1.95E-07	-28.5	-57	60	0.291666667
CACNA1C	rs2887780	1.95E-07	-22.5	-66	-3	0.403448276
PDE4D	rs966221	1.95E-07	-49.5	-6	36	0.184027778
CACNA1A	rs4926249	1.95E-07	34.5	-28.5	13.5	0.409722222
PPP1R1B	rs907094	1.96E-07	-6	-43.5	52.5	0.420689655
PPP1R1B	rs3764352	1.96E-07	-6	-43.5	52.5	0.420689655
PPP3CA	rs3804357	1.96E-07	36	12	-39	0.239583333
ZBTB20	rs9817665	1.96E-07	49.5	-4.5	42	0.2
ERBB4	rs2102996	1.96E-07	43.5	-12	12	0.289655172
ERBB4	rs2102996	1.96E-07	37.5	-16.5	15	0.289655172
ZBTB20	rs4682165	1.96E-07	28.5	-84	-13.5	0.204861111
ATP2B2	rs7618415	1.97E-07	-54	15	-9	0.055172414
SLIT3	rs7712111	1.97E-07	13.5	-16.5	46.5	0.313380282
CFB	rs537160	1.97E-07	22.5	-84	28.5	0.479166667
CACNA1A	rs4926249	1.97E-07	42	-24	10.5	0.409722222
PPP1R1B	rs907094	1.98E-07	-12	-40.5	54	0.420689655
PPP1R1B	rs3764352	1.98E-07	-12	-40.5	54	0.420689655
[truncated: 5,959 more rows]
